# Supplementary material for: MPK6‐mediated HY5 phosphorylation regulates light‐induced anthocyanin accumulation in apple fruit
Source: Plant Biotechnol J. 2022 Oct 27;21(2):283–301. doi: 10.1111/pbi.13941 (PMC9884024; doi:10.1111/pbi.13941)
Supplement: Supplementary file 2 — Table S1 Information associated with the identified peptides. Table S2 Information associated with the identified phosphorylated peptides. Table S3 List of differentially phosphorylated proteins (DPPs) in protein–protein interaction (PPI) networks. Table S4 Identification of protein modifications. Table S5 Primers used in this study. [file PBI-21-283-s001.xlsx]

## Sheet: Supplemental Table 1
Table S1 Information associated with the identified peptides.
Sequence	Proteins	PEP	Score
AAAAAAAAVPSNLNNK	MD17G1184900	0.0012061	49.537
AAAASSWSNGGSGAPESSPR	MD05G1001600	2.9674e-05	63.979
AAAASSYSGGGGAQESISR	MD10G1002800	2.4698e-191	214.79
AAADAIAELPSLNNSSFPDTPK	MD10G1259500	0.0027733	27.09
AAAFESSTSFASIPLQPIPR	MD11G1110000	0.00082332	31.41
AAAGGPQGHVPTGNVPYGSATPPTR	MD09G1080900	9.5611e-13	67.799
AAALNIVPTSTGAAK	MD17G1003500	1.782e-19	113.47
AAANSSPSPPSGFR	MD14G1151500	0.0066858	37.645
AAANTYCQLLLSQSDNNVK	MD13G1280100	1.6644e-215	226.74
AAAPDFISLDSGSNHGAAEGLSDEEPEFR	MD13G1046700	4.1147e-111	144.24
AAAPTASAAPAVAQPSRDEESK	MD10G1240500	0.00496	24.552
AAASAGGSGISPISR	MD05G1354100	8.0544e-85	160.47
AAAVAALSNVLTAEK	MD12G1074400	0.019146	36.127
AAAVAALSNVLTAEKSR	MD14G1072600	2.775e-12	72.916
AADEDPGNELYQK	MD16G1118500	0.0099732	54.309
AADEEGEKPGTTLESKKSDLEK	MD09G1276300	1.4986e-09	81.97
AADEQFDYLENALK	MD04G1111700	0.0018094	56.569
AADHQQIPQQQPYVQHSPIDK	MD16G1127100	0.019429	18.864
AADVGADLVGK	MD17G1215700	0.022924	48.115
AAEAEQNINQALQTAG	MD05G1263700	6.6899e-23	113.37
AAEVDIESGELLYPGLSK	MD16G1180700	0.00028464	54.768
AAFTLTLTLTLTR	MD15G1087800	0.044223	16.35
AAFVDVLRESE	MD05G1359400	0.0010379	75.764
AAGGGPQGHVPTGNVHYGSATTPPAR	MD17G1072000	4.2738e-33	103.85
AAGGLTTSSSFPSGGFDLTAAVK	MD17G1073400	3.7346e-21	97.542
AAGITSIGVR	MD17G1165500	5.7833e-10	86.898
AAIGLSEHGFNTACITK	MD15G1263800	0.050545	16.312
AAIHGSVSHIDEVISQAQTTR	MD07G1117300	3.4782e-102	151.68
AAKPTVSATAHQLSK	MD09G1286400	7.412e-07	57.616
AALHFIDAGDRGSIEK	MD12G1080700	2.9722e-14	100.21
AALSSRPLDETQQSWLLGPSGEQK	MD15G1445800	2.8321e-12	66.294
AANIESGGEFTISSADDILK	MD02G1062900	0.043744	19.255
AANRPAEYDSDDELIAPR	MD06G1039300	0	297.63
AANSPLAVAPPVASAPLRSPNHQK	MD15G1358400	0.00022263	32.612
AANSPLAVAPPVASTPLRSPNNQK	MD08G1173100	0.00012415	37.689
AAPPDLVSDDDR	MD09G1258900	3.2062e-09	94.487
AAPPDLVSDDER	MD17G1253400	0.00015298	88.311
AAQAAALDLGLVPESENSIESAK	MD17G1267300	3.7825e-06	48.077
AAQASPPINQNPNK	MD16G1008100	1.4804e-58	145.46
AARPSAGSENSVERSPLHR	MD10G1160600	1.0121e-230	232.81
AASAEALANAAQAAQR	MD08G1082200	0.0011199	47.082
AASANAAVRPLPALK	MD06G1237000	0.0071706	32.366
AASDKIHDVAVHEGDWETSGSVK	MD16G1024700	2.08e-279	229.7
AASESDVSVHSTFASR	MD09G1277000	0.002864	34.928
AASFNIIPSSTGAAK	MD13G1111500	1.7256e-31	116.6
AASFNIIPSSTGAAKAVGK	MD13G1111500	5.1682e-06	81.854
AASLPVGIPDWSK	MD11G1136500	6.2816e-05	84.859
AASPIAINSHASQSR	MD15G1031200	1.0343e-08	92.39
AASPQIR	MD12G1193400	0.053893	51.066
AASPRSSSPRAPSPR	MD04G1049400	0.0035038	43.349
AASSASSSSSQQNSSHDGVGEIHR	MD10G1310700	1.9443e-26	103.12
AASSSSLKSASDAPIR	MD08G1045600	2.2316e-64	147.06
AASSSSPKSESDSPIRTPLLAAK	MD15G1048000	3.9931e-08	71.299
AASVSSFTITK	MD13G1132200	1.8119e-05	95.981
AASWSGSLNHASNPSIR	MD02G1211000	1.3002e-194	223.82
AATGASSDGGNVTFTTPDGSR	MD11G1305100	0.0033601	25.257
AATLNHAIPLSQQLQYYK	MD09G1199700	0.0021111	33.131
AAVEAEEEEVYNDDEEERGFDSDGEVADVAIDR	MD13G1080600	6.3872e-07	38.111
AAVEEGIVAGGGAALLYASK	MD05G1182500	9.7156e-06	47.499
ACPGVVSCADLLALAAR	MD01G1162400	1.6838e-06	83.37
ACSLVNLPR	MD17G1207700	0.00019815	94.692
ADAVVLTYACNQPQTLDR	MD12G1219900	5.9006e-05	45.876
ADDQSDEVVEGVENVK	MD03G1238600	7.1073e-05	72.21
ADDTATNSKDLSHHSIR	MD07G1053000	0.0043384	46.558
ADDTATNSKDLSHHSIRGEPGLDR	MD07G1053000	0.0010508	31.589
ADDTATNSKDLSHYSIR	MD02G1266700	9.6919e-226	243.41
ADGGTSPSHLSGHLSPGSGTR	MD06G1170800	9.7124e-06	51.876
ADGGTSPSHLSGHLSPGSGTRPSTAGSDK	MD06G1170800	0.018547	16.917
ADGHDTIVIAGAEYGSGSSR	MD09G1108800	9.8973e-06	72.359
ADIAEEGTRGSSGNLVDVAR	MD08G1250200	1.8238e-189	193.39
ADILSSPER	MD05G1335900	7.9937e-09	116.03
ADKPSTLYWVETQDEGNAK	MD03G1294700	0.00010184	63.998
ADLINASSNVSQNQAGDNDLQQK	MD11G1123900	1.2415e-08	69.765
ADLNVPLDDSQNITDDTR	MD10G1210500	1.7762e-17	103.88
ADNIDAFSDAGWSR	MD08G1018000	3.3589e-13	106.75
ADNIDALSDAGWSR	MD15G1017300	3.1223e-14	94.45
ADNPSLPLTFPSR	MD17G1237600	0.00040996	70.197
ADPLSSAALSESEESGAAEIKSR	MD15G1211900	0.06735	13.854
ADSEDPKTDSATGDAAAPATAIEK	MD12G1129600	8.7924e-54	121.23
ADSVVGDVEPR	MD10G1258600	1.2358e-41	159.66
ADTPVSTSGGK	MD07G1024900	0.043632	40.941
ADVVPPSDVDVKSGDDTK	MD01G1055000	0.0004873	39.244
ADYDQSPSKPFK	MD15G1105800	0.0094963	57.414
AEAAEEVEEAPKPKPK	MD08G1244100	4.1132e-05	69.92
AEAEVLQQSD	MD13G1060000	2.0092e-33	174.72
AEALHWTSLEFSKDSPVPLR	MD07G1280600	7.7982e-59	133.47
AEAPVSPERIDPAVDR	MD08G1057600	0.0014382	43.164
AEAPVSPERVDPAVDR	MD15G1038500	1.3185e-11	93.776
AEDAKPTTAPSVAGS	MD04G1148200	1.0524e-19	116.87
AEEEETSLELQNLTEETR	MD15G1369900	0.00014122	50.831
AEEEVVAAAESPGPSDHKR	MD08G1108100	3.4947e-06	81.144
AEEVASPPLTPISLSNLKPVSNVSEVASR	MD09G1006200	7.8833e-14	55.779
AEEVDSPPLTPISLSK	MD17G1010200	9.1165e-51	137.64
AELLNTVENNR	MD14G1107600	3.7913e-54	190.86
AELQQLNE	MD05G1035400	0.0018174	101.54
AENESIPDSETLNIPK	MD12G1198800	0.0048322	40.432
AESPSISVK	MD09G1037500	9.3252e-08	110.08
AESPSISVKENEQHDK	MD09G1037500	0.020584	33.688
AESVAPVTGSEGPSNALALTDSK	MD00G1184900	0.00011759	38.588
AESVESGEKISQGFK	MD10G1258600	0.00024651	73.688
AETFKEPTNQSLTTVATGDGSGGR	MD05G1324300	7.6721e-17	89.659
AETNLPAQSPTPSPAQNR	MD15G1150600	5.5277e-147	199.41
AETSQIALSDGGDSER	MD09G1082900	7.3227e-24	117.37
AETSSDGDHAQNVDTVLEGHELQR	MD12G1086000	0.00024111	31.97
AFAAPASTPAPPAANATSASPTTAPGVTR	MD05G1134300	5.1233e-70	125.26
AFAAPASTPAPPAATASPTTAPGVTR	MD10G1139400	5.1118e-103	148.05
AFAHPPDELNSPASYNGSK	MD11G1241900	3.5813e-17	101.6
AFATEAESPVLEHQVR	MD13G1226400	4.0578e-05	69.975
AFATEVESPVLEHQVR	MD16G1231500	2.082e-106	171.71
AFDEVNTTLQTK	MD07G1178800	0.00065643	75.088
AFDLASKPEGTGTPTK	MD12G1143700	3.0562e-158	220.16
AFDLASKPEGTGTPTKDFK	MD12G1143700	1.55e-55	133.68
AFFTNSGSEANDTQVK	MD17G1128700	0.0012731	55.011
AFFVFGDSLVDNGNNNYLATSAR	MD04G1234400	2.0009e-124	160.27
AFGSDGELQQPK	MD16G1026600	0.020331	53.377
AFGVDDSDVGSPK	MD11G1184700	2.1838e-68	161.19
AFIPPSLSSEK	MD05G1278500	0.0079473	58.32
AFIPPSLSSEKIDDDQYEDAQSSVSR	MD05G1278500	0.0054379	20.85
AFIPPSLSSEKLNHDQFEDAQSNVSR	MD10G1257300	1.7439e-18	70.028
AFISQSATNYTNLAQVHAAENVK	MD08G1029100	1.5784e-08	67.76
AFLSGCSAGGLASILHCDEFR	MD09G1291500	4.0646e-06	63.488
AFLTQPAPSTA	MD01G1171100	0.014324	54.023
AFPCFDGEQNWNNNEGVVDLR	MD17G1067700	0.0030814	26.361
AFQPLAAATASGDEPAEQTVAES	MD03G1292800	0.00082517	27.964
AFSDGDIK	MD07G1289700	0.0087595	87.789
AFSGLTSR	MD17G1052300	7.839e-09	136.52
AFSGPLGTPNSANHAPTTSSNSNR	MD16G1145100	7.7466e-16	84.674
AFSPNPADTKPATEK	MD04G1131900	2.2959e-36	132.9
AFSPNPADTKPATEKK	MD04G1131900	0.00059715	48.729
AFSPNPADTKPATETK	MD12G1145000	6.4823e-78	155.53
AFSQYGEIIESK	MD10G1075500	1.1025e-48	118.2
AFSSLLGSAVPK	MD14G1006500	0.00016613	85.45
AFSWAPR	MD15G1113500	0.0017376	111.74
AFTEDFDTTSVQSTQSLLYSPNAK	MD05G1294300	0.016806	16.025
AFTSFVSSSR	MD16G1060900	1.8905e-30	145.14
AFVDSGAQSTIISK	MD11G1040100	0.00019165	72.321
AFVLDADNLIPK	MD16G1160700	7.1884e-10	108.72
AFVLDADNLIPKIAPQAIK	MD16G1160700	9.2954e-05	51.495
AGDFFHSAQSSAVLHQR	MD10G1066800	5.5087e-31	118.96
AGDSPAEELANATQLHAPYLPIAR	MD03G1289100	8.1884e-26	98.491
AGDSPAEELANATQLHGPYLPIAR	MD11G1308800	0.04518	13.078
AGEFFHSAQSSAVLQQR	MD00G1085500	9.3125e-58	137.69
AGFFLSGPIER	MD16G1277400	0.00094495	73.927
AGGLQTSLSLVSSDPRLSPEEPR	MD09G1122100	3.3945e-90	145.34
AGGSFGLAR	MD05G1082000	0.0068312	79.201
AGGVVCVFIWAPDEEGPYYPGR	MD15G1369900	0.076178	4.4143
AGIAIGGADKDEGEVEEKGNEEEHDSSGVHEAGK	MD15G1171000	0.044954	10.618
AGIALNDNFVK	MD16G1111100	0.0005107	87.568
AGIALNDTFVK	MD13G1111500	0.00023311	91.549
AGLALSSSFVK	MD10G1210900	2.4958e-15	105.95
AGLQFPVGR	MD11G1144600	0.01286	71.501
AGLVSGKDNIIDR	MD17G1209200	1.7355e-32	127.17
AGNLTEAVADANK	MD01G1210400	0.0034553	65.043
AGNPYSSAGLQR	MD12G1017800	1.1317e-10	110.44
AGPGAFVSPADLSSQLPTK	MD01G1218900	0.050983	15.725
AGSDDLGVWPQPQTPR	MD16G1103200	0.048987	27.523
AGSEIEEATERPALADTISEEKRE	MD08G1133800	3.111e-16	89.659
AGSFSLPVHSHQFSK	MD11G1189200	0.0069863	29.58
AGSGAIPSFLENLEQISQK	MD03G1014400	2.3758e-67	141.13
AGSGAKPSVGQNVTVHCTGFGK	MD04G1047400	0.00060477	31.41
AGSPEQDTADSR	MD17G1204400	0.00018338	81.632
AGSSDEPNSPSTSVPR	MD16G1231400	2.4949e-11	94.45
AGSSSIVSSGLISSK	MD01G1001900	0.00076532	59.252
AGSSTNFLSPPSSPR	MD13G1182500	7.7597e-167	173.21
AGSSTTFLSPPTSPR	MD16G1183000	3.2193e-47	137.86
AGSSTTLLSPPGSPR	MD17G1228400	5.7341e-59	144.82
AGSSTTLLSPPSSPR	MD09G1229700	1.4284e-10	98.443
AGSVIPTAALAGTDVSVEEIR	MD12G1158600	6.0519e-07	79.426
AGVHSPFSASPSQQNR	MD06G1009700	0.0015215	43.37
AGVSDDEVWNPGIEK	MD01G1112200	3.537e-10	99.663
AHGGFSVFAGVGER	MD13G1031500	0.00012691	63.181
AHGLFK	MD16G1160700	0.054944	58.256
AHGLLLTSSKDEVVAHGSPDVGSTK	MD10G1009800	2.1629e-219	190.72
AHGTAVGLPTEDDMGNSEVGHNALGAGR	MD12G1195300	1.4645e-89	138.9
AHHHSYGSDVNQSPNIR	MD07G1011100	2.5269e-46	127.32
AHLLDGRASAGASVDSAR	MD17G1234500	1.5961e-06	61.345
AHSDAGGIILLFQDDK	MD10G1328100	1.2541e-34	106.3
AHSDTSFR	MD10G1023800	0.072273	47.302
AHSSGFSPLDFYQR	MD13G1123200	0.045316	18.935
AIAGAGVLSGYDK	MD07G1009000	0.00011894	90.412
AIDISG	MD07G1210400	0.053054	76.035
AIDQDAAKPAEDIPSDSPAVK	MD01G1199500	3.437e-18	98.073
AIDQIAAEAK	MD07G1010400	2.7143e-05	71.221
AIDRPGSGAGRPGSGAGR	MD16G1099600	1.2248e-37	121.97
AIDRPGSGAGRPGSGAGRPGSSAGR	MD16G1099600	4.01e-114	155.98
AIEANDGKPLPLYQK	MD11G1004900	0.0067826	36.292
AIESELSDALSQGISAK	MD12G1206000	0.00045871	43.37
AIESSLENGQIWVPPSPSHR	MD15G1192800	0.00052039	34.437
AIESTTSFEGLRPPIESTAIK	MD04G1197000	0.00010215	43.696
AIFASGSPFDPFEYK	MD02G1064800	5.2778e-19	113.4
AIFSFIAPDQR	MD16G1078300	8.2482e-07	98.942
AIFSFKVPDQR	MD09G1047200	2.0254e-16	118.52
AIGSGSEGADSSLQEQYNK	MD05G1251400	8.756e-286	254.53
AIIAEGNCGSPR	MD08G1194100	9.6945e-54	143.93
AIIDDLLAK	MD08G1205500	0.010687	68.371
AIKPTVLIGSSGVGR	MD02G1064800	5.6039e-36	128.06
AILSEDSPDIGLLQK	MD05G1229400	7.3982e-08	88.385
AIPDGGILISGCQTDQTSADATPPGNAAESYGALSNAIQK	MD10G1218100	0.019587	9.4431
AIPSDASVPSSPIR	MD02G1105600	3.3278e-26	122.97
AIPSDASVPSSPIRAPEAVEPDIR	MD02G1105600	2.9618e-13	75.88
AIPSEASVPSSPIRVPEAVEPDIR	MD15G1225500	1.2092e-09	53.679
AIQESLNVGSPPR	MD02G1156700	8.7255e-23	80.545
AIQLVLDQNSGCGFASK	MD15G1303500	6.2057e-05	68.576
AISLPSSPHQYR	MD17G1266600	2.7345e-54	157.91
AISPVGTLTGYR	MD14G1180600	0.020816	51.03
AISTSNAYNDQFR	MD13G1131400	0.00020181	83.204
AITQYIAHEYADK	MD03G1282700	0.021302	25.978
AITSAYYR	MD08G1244300	0.033064	63.816
AIVQVFEGTSGIDNK	MD05G1124700	1.0201e-07	92.939
AIYHLNLYHTGGHSQR	MD16G1102800	8.2753e-43	133.93
AKISDHHEALAPDQYTSSYSK	MD15G1003900	8.1378e-06	49.559
AKKPEVYLVSK	MD05G1042400	5.5915e-05	89.035
AKNPSYTISASGR	MD03G1240900	0.02299	28.166
AKPAVPLGANYR	MD17G1122900	0.00079861	69.721
AKSQDDKRPAHSLPPLPQQR	MD06G1230500	2.6368e-18	101.6
AKSYDEGKDSAEHTGVLR	MD11G1192900	5.0783e-156	201.64
AKSYDEGKESAEHTGVLR	MD03G1174800	2.5307e-226	240.87
AKYGQDACNVGDEGGFAPNVQDNR	MD06G1208300	0.021049	19.098
ALAAVQALLLNQGPSR	MD10G1002800	4.289e-12	95.409
ALADYVHAR	MD05G1321700	0.01936	41.876
ALAHFLNSSS	MD01G1213900	0.0065435	57.532
ALASSGSSASSTTFTR	MD17G1034800	7.0147e-159	215.62
ALAYSCLS	MD16G1219000	0.025798	73.233
ALDLSLGSPR	MD08G1235700	3.3786e-15	113.99
ALDLSSSGSPR	MD15G1427400	1.0608e-10	109.07
ALDSTYPIKK	MD03G1127000	0.071311	15.629
ALEEALNSLEGVTCNR	MD09G1173000	1.909e-31	122.33
ALEEDNEVLGNPSNNENSNK	MD03G1229700	0.026769	18.623
ALEEQYGGEEELPQTNPGFNNAPFK	MD07G1059900	7.6531e-11	58.952
ALEIDPDNR	MD04G1022400	0.010048	83.998
ALEIDPNNR	MD10G1156300	2.5193e-13	128.12
ALEQLHDAIGK	MD07G1232200	0.007658	39.58
ALEVLNFTPLNNK	MD15G1079100	0.042988	44.426
ALFSQITTR	MD12G1143700	2.1794e-07	107.06
ALFSQITTRF	MD12G1143700	0.006303	51.135
ALGAGSPPVRPSSALAPESHPPHNER	MD08G1004700	1.5864e-18	70.578
ALGPHPYYDSDDEYIPER	MD17G1242500	6.7887e-12	96.379
ALGSFR	MD11G1136200	0.013448	64.757
ALGSFRSHPSV	MD01G1108500	0.00042213	89.506
ALGSFRSNA	MD11G1136200	3.9262e-09	106.26
ALGSFRSNPHV	MD07G1174700	8.9347e-07	100.31
ALGSFRSNPTN	MD05G1122600	6.6889e-31	127.3
ALIIDDLIATGGTLGAAIK	MD08G1086300	0.027717	20.558
ALLANYSQTPR	MD04G1229500	7.1238e-37	136.72
ALLEGGSDDEGASTEAQGR	MD12G1252000	1.3387e-266	250.86
ALLESASSR	MD02G1244700	4.9057e-06	103.43
ALLGQANLDSPTSLTLPR	MD01G1140700	8.2156e-08	88.176
ALLQQQQHDQSPNPR	MD06G1010000	0.0046311	31.883
ALLSFGK	MD14G1132900	0.05075	71.379
ALLSQSLSFPAR	MD12G1044500	2.733e-67	185.95
ALLTSASAQDLR	MD04G1211700	2.5374e-149	176
ALLVSNSGK	MD12G1133000	1.3233e-05	101.39
ALNDASSSPVQSR	MD05G1126800	4.747e-68	149.99
ALNDHHVLLEGTLLKPNMVTPGSDSK	MD12G1018700	1.2874e-07	48.331
ALNEASPLEKSPAR	MD04G1008500	4.5793e-116	200.99
ALNVSLASANSASR	MD10G1138700	1.3578e-140	216.72
ALNVSLASANSASRSNIVDWAEK	MD10G1138700	1.0983e-143	166.22
ALQSEINLEDVQK	MD15G1135100	4.256e-74	178.03
ALQSSIRHSGTLR	MD16G1000900	0.070105	20.439
ALSASPPPNPK	MD03G1285800	0.00014518	80.507
ALSESDILR	MD06G1036900	9.9799e-16	151.07
ALSFVAGNGGGK	MD04G1099900	0.00014769	89.46
ALSFVGGSGYSR	MD11G1133300	2.3731e-22	119.63
ALSHSLNLSR	MD13G1130300	1.286e-30	149.32
ALSILADILQNSK	MD17G1057400	5.6297e-43	134.81
ALSITPGSR	MD15G1302600	1.3595e-08	113.67
ALSIVQEGVIAAIK	MD01G1162400	1.0961e-06	89.231
ALSPHLR	MD11G1050300	0.0033833	98.933
ALSPVVVYNR	MD06G1175400	1.0437e-30	154.15
ALSSAQSFPAK	MD03G1121000	3.9315e-31	128.35
ALSSAQSFPAKPQPR	MD03G1121000	1.051e-08	94.203
ALSSEGIGSLLSEK	MD06G1124500	0.0006879	52.862
ALSSPIPYPGTPAR	MD02G1066900	5.7854e-32	87.647
ALSSYNESFSLR	MD12G1082900	2.4313e-55	169.4
ALSSYNQSFSLR	MD14G1077700	1.6188e-08	68.972
ALTFTPSSADSPTQHANSPNDSPALQR	MD15G1093300	3.7516e-08	49.765
ALTNAIGNLNVQSAYADALNK	MD05G1167500	1.573e-07	81.807
ALVVINPGNPTGQVLAEDNQR	MD09G1173000	6.3397e-35	113.54
ALVYYYPLAGR	MD06G1016200	0.050802	50.108
ALYGDEHLSQQK	MD17G1033700	1.1877e-41	134.02
ANEISVEELNSDDEGGDDIVTGDER	MD02G1205300	0.0097647	16.712
ANEYAELNPNFLGSQER	MD17G1034800	7.5369e-05	52.424
ANKSEIDAAIEALNALK	MD13G1131000	0.0017556	37.884
ANLDNNPNISLQQS	MD11G1263200	1.1728e-05	75.764
ANSEATLGIYK	MD12G1018800	0.070229	42.031
ANSFVNSGTQQLTK	MD12G1041700	4.4943e-128	212.35
ANSNSDLSNLDK	MD03G1045800	7.1126e-54	146.27
ANSSDPFQYR	MD00G1181300	0.0007397	88.021
ANSSDTGDNQIPPSPGLR	MD13G1238800	1.4289e-09	62.847
ANSSGDLSNLNK	MD11G1048100	5.1942e-10	105.17
ANSSLVLTTDSRPR	MD04G1240400	9.9419e-20	117.93
ANSYVHAGTQQLQK	MD12G1041800	0.00045465	48.532
ANSYVHSGTQQLQK	MD14G1041000	1.0243e-07	88.951
ANTFLSSK	MD12G1017800	0.00023102	94.66
ANTIVEPSLENHVSFSIR	MD03G1272800	0.00012169	65.833
APANYGFTEAR	MD09G1199700	0.012799	51.252
APDLSPSPVR	MD11G1094700	0.0002354	88.075
APDSAASEQYSSSPK	MD15G1083600	3.7981e-20	118.02
APEPEYGSGYGR	MD09G1054700	1.0214e-31	132.08
APEQNVQTTDHGLDGQVLTAGQPSSNNNSLK	MD07G1297600	0.00021668	29.64
APFEVLSLAGSIADALQT	MD17G1139200	0.0016925	34.395
APFGYSPADPR	MD09G1077600	4.5354e-05	94.023
APFGYSPADPRTPSYSK	MD09G1077600	0.00092777	45.659
APGTPSHPSYQDAR	MD10G1160600	2.2566e-99	192.23
APGVQTPVIVR	MD06G1009000	3.3546e-31	132.32
APHDLYESYYNANK	MD08G1011200	9.5366e-14	106.79
APHHQPLLSSLVVRPSTSDGASGGGGR	MD15G1181500	1.1062e-17	65.875
APHQSPENGDYDQIQD	MD12G1245000	2.1496e-31	125.23
APIGDRSPSP	MD11G1008800	2.5146e-22	85.163
APLLVSR	MD16G1018400	0.00075913	116.37
APLTSSFISSLSFEQETWK	MD10G1217000	0.00011575	64.522
APNATLYAVGSR	MD10G1042200	0.0088026	58.885
APNQSPENGDYDQIQD	MD00G1114400	8.7324e-08	86.8
APPRPLVSPGSNSQLYDR	MD04G1145200	3.1902e-07	65.184
APPRPLVSPGSNSQLYDREDK	MD04G1145200	2.7345e-06	72.935
APPSDDISNESPTTLQPGFIGTITK	MD05G1087100	6.3904e-14	78.428
APPSFQSIKSLPGDFR	MD16G1004100	0.00015244	61.942
APPSPHRVPPSPHR	MD15G1164700	0.017441	25.186
APPVAAAADGQVQGGQQQGR	MD15G1140200	7.543e-225	218.12
APPVESPTASSPK	MD10G1140800	1.6052e-68	159.4
APPVESPTASSPKVDVK	MD10G1140800	1.3454e-124	172.34
APQPVLSAGDVSPR	MD02G1157000	0.013668	33.373
APQVESPTTASSLK	MD05G1135500	1.1887e-140	217.4
APRPSPNTPTNSSIFLR	MD14G1221100	3.9987e-05	76.118
APSKIVASYTTTSGETK	MD17G1163300	0.0003491	67.76
APSLLDR	MD15G1207800	0.045869	60.828
APSLVGAISGSR	MD07G1058400	2.0874e-05	96.247
APSPANNPLLGSLPK	MD17G1217100	0	220.03
APSPCLTPIGGGR	MD03G1087000	4.3597e-69	164.66
APSPTAESVPAEAVAHNVPIR	MD03G1121600	0.0098226	31.138
APSRPVFSPGSNSQLHDR	MD12G1159000	1.5197e-156	206.43
APSRPVFSPGSNSQLHDREDK	MD12G1159000	0	278.95
APSSEFVNVSR	MD07G1005900	1.9047e-12	86.911
APSSFIVVPELVPR	MD08G1196100	7.9993e-07	82.349
APTDSPVLDSPSGSK	MD08G1237500	1.3759e-204	245.22
APTDSPVLDSPSGSKR	MD08G1237500	1.8139e-223	246.9
APTHIISTISDDR	MD16G1154000	0.0049848	35.763
APTREPSGLSAPAGDER	MD10G1217900	9.0477e-05	53.444
APTSSAENIAIGSNER	MD13G1271600	0.0073522	37.4
APTVGSPIR	MD04G1017400	9.835e-25	112.64
APVSPLTIDTINR	MD16G1220700	0.0020107	61.265
APVSPLTIDTINREPAR	MD16G1220700	1.8442e-23	106.75
APVSPLTTDTINR	MD13G1215700	2.128e-70	170.42
APVSSSAQASPSVSSQSVSANR	MD06G1130900	2.5718e-08	58.812
APVYYVQSPSR	MD17G1192000	3.142e-37	137.81
APVYYVQSPSRDSHDGDK	MD17G1192000	8.9458e-11	90.464
APYQRPSASPTGSFSK	MD04G1002900	2.2858e-171	224.4
AQAPLSPSGAVSSYLER	MD10G1310800	9.3114e-126	174.82
AQETQISDGPSAVSPNR	MD06G1210700	9.7413e-24	110.75
AQETQISDGPSAVSPNRR	MD06G1210700	0	210.34
AQGGGLAFLNSDQLSNQQNILDR	MD13G1251600	0.00015918	36.935
AQGIEALGVVCHVSNEQQR	MD10G1329100	0.00013192	41.115
AQGNLFIDCNDQGIPYLETR	MD13G1109300	2.9235e-05	44.595
AQLDEVEVEEDDSVEALPSHNEPTSVSGR	MD10G1266800	9.5696e-188	174.9
AQLHNANTSNAGASSPSLATPSTGTAK	MD06G1143000	1.7039e-22	86.519
AQLNATLNQYNNEFGNAINK	MD01G1029100	3.2546e-238	228.46
AQLNDDFCDCPDGTDEPGTSACPAGK	MD03G1001800	0.00011758	30.36
AQPPVASLDQLATEGLSFASK	MD12G1021900	3.5204e-06	64.522
AQSAVDDFDPASSSSSSSSAAAEQQEQQQPDSSSSTR	MD13G1185300	5.571e-07	28.15
AQSDVTPSPSPSLK	MD16G1037700	1.4252e-13	109.72
AQSLEPFSVNSNPNPKPNSPSK	MD10G1340400	4.7937e-75	135.3
AQSLEPFSVNSNPNPNSPSK	MD05G1362800	7.4863e-06	71.002
AQSPLHVSPAEAAGVISVLK	MD12G1102900	4.132e-151	173.36
AQSSLLLNSVISQEKPTLLR	MD05G1179200	5.2405e-05	44.238
ARFEELNNDLFR	MD14G1134100	5.289e-23	124.12
ARQDSPEQFYQEK	MD09G1134400	7.103e-68	153.75
ARSQLLETHLAK	MD03G1295300	6.2738e-05	89.484
ARTLPGPVSDPSK	MD09G1270600	0.0058897	44.539
ARVDSVIEDLTR	MD15G1387400	6.9302e-65	117.18
ARVSEAASNILSAAAHYGK	MD13G1065700	0.0040565	30.489
ARVSEAASNILSGAAHYGK	MD16G1064200	2.6338e-11	93.34
ARVSLEGSTLVPVNK	MD12G1233700	1.2235e-88	175.02
ASAAHSNSNDEGSSGGSYGGNTETSDPLLTSPR	MD09G1180000	0.00016885	26.202
ASADLDRDSNSVEIR	MD02G1188800	6.0453e-20	114.64
ASAELLGR	MD02G1176600	0.015677	75.652
ASAGLDTPSPLK	MD10G1033900	0.00019308	79.346
ASALIQHEWRPK	MD09G1047200	3.5339e-10	104.59
ASANSLSAPIK	MD06G1117800	1.245e-41	158.25
ASASQQNLALQAK	MD14G1218200	2.8765e-111	212.03
ASASYSHEIDEHDNER	MD10G1188000	1.3412e-77	150.68
ASAVSPSLR	MD16G1179800	0.0061794	80.014
ASDATYDTASGAGEYSTEK	MD13G1140000	0.0081939	53.554
ASDFDPNDGPTVLSPPRK	MD06G1222900	6.3625e-05	55.705
ASDFSVSSGGDVSR	MD12G1014100	1.8562e-19	118.21
ASDPEKPALSSLAK	MD01G1235500	5.2118e-06	76.526
ASEDSALISVIER	MD14G1175200	0.067087	26.771
ASFDDGGDGDGFSTFVVRPSSER	MD13G1060400	0.0041459	23.208
ASFGSSPQPTAGSSTPDLK	MD16G1083600	0.012404	30
ASFIPSPR	MD04G1244100	8.0047e-09	123.42
ASGAFILTASHNPGGPNEDFGIK	MD16G1022300	0	296.73
ASGDYAVVISHNPDNDTSR	MD10G1241700	1.7579e-11	93.371
ASGFDDILGGFGK	MD15G1135900	0.015721	36.597
ASGGSIDRDIALAGLEK	MD07G1140300	1.1195e-05	79.69
ASGGSIDRDIALAQLEK	MD01G1055000	7.1029e-17	101.75
ASGGSSFIEEYSR	MD14G1227800	0.006741	54.281
ASGPVISTVTPSNNQEIAK	MD02G1094300	2.0959e-11	92.633
ASGSPPVPVMHSPPRPVTVK	MD02G1060800	8.8379e-06	70.718
ASKSTVSPTSVFDR	MD02G1159500	0.0014549	51.495
ASLDSEPSINK	MD06G1216700	1.2653e-41	147.31
ASLDSTVGAFK	MD10G1139400	0.029808	37.968
ASLGNEEELIASNTAK	MD01G1020100	5.4998e-188	233.65
ASLGNEEELVASNTANAGAVHNEPHYHQTSHSPTTR	MD15G1332200	5.5147e-71	104.96
ASLGPTGTSPSR	MD06G1184600	7.7438e-54	145.7
ASLHFSLSR	MD09G1137300	1	NaN
ASLSAGNVVEMFDGR	MD11G1239600	0.00074366	60.764
ASNPFVNLK	MD14G1215200	0.006303	79.86
ASNSPTALTAHELLLWK	MD15G1023500	4.7172e-48	123.6
ASNSSVTEESDVISPK	MD14G1238200	5.9032e-77	149.84
ASNSTVSPTSVFDR	MD00G1067300	3.9829e-07	88.781
ASPAPSVDGLSPK	MD11G1289200	6.0162e-05	85.563
ASPASDGSIGAR	MD09G1168700	0.0071718	48.288
ASPEVGTVGEQQGQEGQQQQQQQQR	MD16G1249500	9.6601e-195	183.6
ASPKLPADSSPK	MD08G1009300	0.0087882	53.168
ASPLPGYLER	MD06G1210500	0.015354	53.448
ASPSHSVFDYR	MD05G1342300	1.3682e-37	139.78
ASPSNEPHISAETDNVVSK	MD10G1143800	1.247e-54	127.4
ASPSNSVFDYR	MD10G1315900	4.5049e-23	124.24
ASPVPKSPPLTTLDGHSK	MD13G1176900	3.8942e-12	96.793
ASQDFQVAHPK	MD07G1067200	0.0045742	50.088
ASQNNSVWEVSFGDVGSKPVR	MD07G1054900	9.402e-06	66.925
ASQNSGGGGSDPSQLLLYSK	MD09G1122100	9.0477e-06	49.768
ASQSVDAPSPWSGR	MD09G1256000	0.0017977	58.079
ASREFAGPVGVSSSGFLGFDSDGGER	MD03G1070200	8.2589e-05	34.387
ASRPALELPSASPSR	MD16G1122300	0.0029734	39.387
ASRPPSPAVDPYSK	MD05G1194900	0.00039085	54.812
ASSDNNSFAFR	MD00G1010000	0.0036933	63.185
ASSEIQPQPSDDDPDQSSGAGVLSEDLK	MD10G1263100	4.1629e-51	112.34
ASSFLNVVALGNVGAGK	MD05G1001600	0.00015386	61.942
ASSFSSPPRLPTR	MD15G1428100	0.0098914	32.917
ASSGLQYPER	MD12G1216500	2.113e-10	105.25
ASSGLQYPQR	MD04G1202500	6.4017e-20	124.42
ASSLIPNSNHSENR	MD13G1192500	2.1834e-05	71.513
ASSLNEASLHSALEFGGK	MD03G1257800	6.0814e-05	47.68
ASSLTPVDLGNLAENPSLVSK	MD05G1206400	0.0038256	24.282
ASSLTPVDLGNLAENPSLVSKPSQLAPTR	MD05G1206400	0.0057385	20.78
ASSLTPVDLGNLAENQSPVSK	MD10G1193400	0.0038256	24.282
ASSLTPVDLGNLAENQSPVSKPSQLAPTR	MD10G1193400	0.0025187	23.059
ASSNDSLDEIFQR	MD15G1320200	3.2278e-06	96.745
ASSNESLDEIFQR	MD01G1035600	2.8175e-07	100.38
ASSNSPGVIGTPTK	MD09G1185800	3.9976e-59	148.15
ASSPPSNNNPSQATSIHVTSASNPSQATSVHVASASPAK	MD04G1031100	1.1317e-183	159.35
ASSPPSSNNPSQATSVHVASASPSK	MD00G1184300	7.9921e-130	158.05
ASSPPSSNNPSQATSVHVASASPSKQEVEPSDEFDPR	MD00G1184300	3.8223e-09	31.888
ASSQNFDLYAFNSGEHTK	MD09G1062600	0.00037687	38.267
ASSSPAPGAVETLASEGFIR	MD07G1086800	0.022386	19.255
ASSSQSSIGLSGSGALSHVYIPYLPLR	MD12G1054100	0.014655	24.984
ASSSRDGNDGDTVPLRPPPNLR	MD13G1116700	0.0057179	23.284
ASSSSFQEQGIINNNVR	MD04G1150800	4.1799e-05	80.632
ASSSSTTIGSLGYVSPEAALTGQATK	MD08G1017600	0.0048677	19.387
ASSSSYLDTTEK	MD15G1330600	7.6364e-16	117.2
ASSSYSHDINEHDNDKSVQSLQDR	MD13G1210000	0.010492	18.212
ASSTDSEKSSLLLQTAAPR	MD01G1069900	4.0186e-05	50.178
ASSTEVR	MD05G1121800	0.0016472	101.54
ASSTLVPDVVEGTSNSVEK	MD06G1189500	0.0014942	31.75
ASSVTAVDVDELLQR	MD17G1164500	2.2244e-05	74.793
ASTPVTLPVAALAK	MD16G1161900	4.8431e-06	78.244
ASTSTPSSPPIHNQTQSPK	MD02G1162900	1.3011e-05	78.272
ASTVPNPHNHSGNNQDGAPATSLHHNLR	MD10G1266800	0.061548	8.7637
ASWVAKPNDSPYYIGLDR	MD01G1186400	5.5052e-07	82.885
ATAAETPRDEGSSGEKEDENEKEEEEAAPPPR	MD16G1144800	0	332.62
ATAGDTHLGGEDFDNR	MD01G1126500	0	299.31
ATANPFDLLGDDDNEDPSQLLAAQQQK	MD04G1050100	0.018666	21.349
ATGADYSSDPPVAFHETTNTINNNR	MD06G1189500	4.7198e-13	71.651
ATGESSESSTSIVK	MD09G1209100	9.0171e-154	223.68
ATGVSGGEYEISEESR	MD12G1086300	6.5483e-05	73.448
ATHGASPSLGQLLK	MD07G1184900	1.8653e-13	109.04
ATIVTSPTNSASK	MD09G1286400	8.2242e-13	70.783
ATKEDVESDAQEGVR	MD11G1293400	0.0063195	33.667
ATLSAGVGLPGNITENGSPSFR	MD17G1139300	9.1809e-62	130.27
ATLSVGVGLPGNVTENGSPNFR	MD09G1151600	3.9729e-11	82.639
ATNSFSGSIADDRDSIFGSSK	MD15G1135900	1.6481e-18	101.45
ATNSFSGSVVNDR	MD00G1181300	1.2192e-71	171.08
ATSEAWDAGDR	MD17G1113600	0.025996	40.278
ATSFSSPSFTK	MD17G1021400	2.5758e-10	105.03
ATSKVPNVTDVGLKPR	MD02G1043300	0.022866	34.485
ATSLLIAQNK	MD00G1116100	8.4022e-16	117.94
ATSLLIAQNQAK	MD10G1292700	2.5013e-31	129.37
ATSLPVDAIDV	MD13G1192500	0.0083623	58.04
ATSNNSQLFDGK	MD12G1054100	5.9703e-54	155.06
ATTQSFFATR	MD05G1204600	1.5286e-10	107.09
ATVLNPNAAEFVPFSLRSPSSGSTSTAQGSK	MD08G1046100	0.0054536	17.812
ATYHLYNPQQNNYDLR	MD04G1225400	1.2642e-51	138.01
AVAAEVNYEGIYDNDYQAASPPPSK	MD15G1232300	5.2391e-07	45.791
AVAAVAAAATATHSPR	MD00G1142500	0.00033661	54.103
AVAAVAAAATATHSPRPSAVYSLNEDGGGGSPLQR	MD00G1142500	1.2109e-28	61.241
AVAAVAASATAAHSPR	MD15G1216100	1.5956e-77	154.34
AVAAVAASATAAHSPRPSAVYSSNEDGGGGSGSPLQR	MD15G1216100	2.9216e-09	33.426
AVALVLPSLK	MD17G1003500	0.00034665	66.004
AVAQWQLSPK	MD07G1273500	0.00176	83.204
AVDAGLLEYDSDDNPIVLDK	MD17G1274100	7.7364e-06	58.024
AVDAGLLEYDSDDNPIVLDKR	MD17G1274100	4.6656e-272	242.64
AVDEKDNGWGAVSPR	MD02G1287600	0.00081199	49.768
AVEIHHGWYTPTTEAASA	MD11G1253300	0.01185	26.935
AVELLYDTALISSGFTPDSPADLGNK	MD16G1054100	0.0082854	16.712
AVENVNSIIGPALIGKDPTEQTK	MD01G1185500	0.00056633	31.75
AVEPPSPSGSSADPVVSK	MD07G1283600	6.277e-11	95.195
AVEVIEGGSEISELLLQQK	MD15G1250400	4.0233e-05	50.831
AVFPSIVGR	MD01G1001600	2.0232e-10	124.98
AVGNGSFASSSNLSSPK	MD09G1195400	3.7973e-07	65.855
AVGNISLR	MD14G1157900	0.048551	52.49
AVHGSDDEGLTPGIDSVDLR	MD16G1044600	7.6313e-06	58.373
AVIDDVLAPLNLEEIGNK	MD06G1160300	0.00011382	64.454
AVISSPTSSPR	MD10G1171400	0.00010598	82.663
AVKPVIVGGPK	MD10G1283500	0.0082672	54.784
AVLDRTESSISNNSDDEAHQYWR	MD08G1046100	2.5137e-08	58.349
AVLEKLDSNVHAAAHPR	MD12G1239400	0.00023188	45.347
AVLETPPYKPNFSSPSHTR	MD10G1219100	0.017057	25.257
AVLFAVPGAFTPTCSQK	MD14G1014500	8.5573e-05	57.41
AVLLEGGGLQSASPK	MD13G1149400	5.1445e-94	184.78
AVLLEGGLSR	MD05G1290200	0.015984	52.576
AVLSPEQFR	MD13G1177800	9.5926e-16	156.48
AVNGDRDLNSPTASVSAQSISSVR	MD17G1144400	1.2059e-12	73.13
AVNNVNSIIGPALIGK	MD12G1016600	9.6169e-08	88.706
AVNNVNTIIGPALIGK	MD14G1014600	2.0893e-13	100.11
AVPFSGISDTAILAETWSDVHRK	MD16G1124000	0.055777	10.928
AVPYTGGDVKKSGELGK	MD05G1355900	1.5348e-83	149.33
AVQNEDLGSENGEAVVLDIR	MD17G1247800	0.00063934	33.248
AVQNLQVGDGFSEGVVQGPLINEAAVQK	MD10G1216600	0.0077782	17.149
AVSALADSLK	MD11G1031000	0.0071488	66.989
AVSDSEQTPPPSVAR	MD10G1342400	5.0565e-59	142.39
AVSPPPLDDAEKK	MD10G1204200	0.0050206	34.928
AVSRIEVQQVELSR	MD09G1076200	2.6353e-35	126.84
AVSSPVPGIRPPTR	MD04G1045000	0.00076726	48.216
AVSSPVPGIRPPTRPASSAWDVLDANQFQK	MD04G1045000	0.0034	20.552
AVSTQSVIGLMITASHNK	MD06G1040100	3.5236e-11	92.913
AVTDKPTLIK	MD07G1119500	0.016093	43.77
AVTNSPDDTTKELSDATEESK	MD01G1154200	1.3125e-45	120.63
AVVIHVPYR	MD14G1227600	0.030003	33.263
AVVITSPGGPDVLK	MD05G1323900	0.00010685	70.41
AVVTVPAYFNDSQR	MD15G1436300	0.0001109	64.104
AVVVHGDPDDLGK	MD12G1231600	0.022464	25.542
AWNSGESKSNAASPIR	MD17G1030000	2.7535e-06	79.467
AWNSGESKSNTASPIR	MD09G1028500	5.5034e-12	95.195
AWSEGNLALVASAGSSVHSSPSSSPAQHNHAVGR	MD15G1158600	5.7647e-62	99.987
AYDLGVATR	MD02G1064800	8.6479e-06	89.047
AYFDSADWALGK	MD17G1267000	9.0426e-12	111.79
AYGSSLDLVTVQK	MD16G1192600	4.3299e-69	164.7
AYISDSEGAVK	MD17G1103800	0.017395	50.088
AYLFPESPAR	MD14G1018700	5.6572e-23	113.61
AYLGALLSPQK	MD03G1087000	1.9267e-41	153.52
AYLGQLLSPQK	MD01G1136900	5.544e-37	135.13
AYLLPESPAR	MD12G1021900	0.0025593	75.088
AYLSSSASDSRPSTPEK	MD09G1075600	4.9898e-46	127.37
AYNNKEDETEDDEEEVAEK	MD01G1132900	2.6567e-05	79.172
AYQSQPFHHHSPITPSPTK	MD01G1087900	0.069739	14.799
AYTGLSPSETQDVEAGSRPPTLLAHHLSLPK	MD11G1028100	1.881e-12	47.884
CAEETDDLDKVEEVPSSFPFK	MD01G1140100	7.9782e-06	55.337
CDVIVVNTPLTEK	MD17G1034800	0.022838	49.298
CGDFCQATYDAFNNDQNSK	MD00G1191600	1.6485e-24	109.54
CGVNVPYK	MD12G1187100	6.6233e-55	166.17
CGVNVPYKISTSTNCATVK	MD12G1187100	0.0020243	56.036
CHCVPSGTYGNKDECPCYR	MD15G1073900	0.0037363	38.227
CHTLISGGVR	MD15G1159900	0.019963	47.712
CINSDFDIVTATLKGSQR	MD03G1172200	1.8428e-155	203.79
CINSDFDTVTATLKGSQR	MD11G1189900	0	311.77
CKSFDELLELSQR	MD14G1179800	3.2872e-11	106.35
CLLYEPEETADGIVPFSPGR	MD10G1134700	8.9367e-06	47.564
CLQIQAAVSSPR	MD04G1007900	2.2437e-67	187.16
CPEALQSPQSGSASALK	MD16G1200200	0.0001325	60.561
CQTLISGGVR	MD02G1013000	0.0027231	80.69
CSFDAVALSPSLK	MD11G1036600	4.8901e-08	81.346
CTPEGVALLLCQSDPVLNDGLSGNDR	MD17G1015400	3.0946e-05	37.526
CTSLPVTPASNLSPSVATPISAR	MD13G1175100	6.7965e-06	48.077
CVLVDTQADGNNR	MD02G1123100	2.1032e-110	207.88
CYSDGNILR	MD15G1223800	0.0018517	87.184
DAAAVAVAAPESGGGDGSNNNSGEETFR	MD10G1025100	2.0209e-158	167.51
DAAEAATVAPVLSQGVGSDSGER	MD06G1043200	1.5843e-08	55.128
DAAGGQGVPALATALANASTEQQR	MD15G1079100	3.5532e-242	198.64
DAALSQPTIPIGALATALANATPEQQR	MD05G1085100	1.5488e-26	92.41
DAANADLEVQDK	MD16G1130800	1.2468e-35	100.22
DAATFGSPLR	MD09G1165700	0.0001483	94.122
DAAVSQPTVPIGALATALANATPEQQR	MD00G1138300	6.6083e-12	56.688
DADHRYSSEYNQSGPPLR	MD02G1042900	2.6419e-265	255.98
DADPAGQSNNYAEFDISK	MD16G1169000	2.6682e-10	94.281
DADQGGSIVNISSIAGLNR	MD15G1420800	4.4564e-286	256.67
DADQGGSIVNISSITGLNR	MD15G1420900	2.0768e-232	192.62
DAENRYSSEYNQSGGPPR	MD15G1181700	3.3218e-209	232.54
DAEPAVETEAAEK	MD12G1198800	0.049042	43.03
DAFDLYDQDR	MD13G1184700	6.0659e-19	119.53
DAFDNHYFTNLQNNR	MD03G1014400	0	353.45
DAFGGSESDIRPR	MD15G1210300	1.5039e-123	215.48
DAFNTFFSETGSGK	MD11G1005100	0.03893	28.166
DAFSGPIPSK	MD17G1010200	1.9587e-16	118.88
DAGVIAGLNVLR	MD07G1196500	0.062784	44.543
DAINQLVSEGFTCAQLSN	MD04G1186700	5.9976e-05	57.595
DAIQNSSSLVIHPR	MD14G1038700	0.0001639	55.011
DALAEGDKITLETAK	MD17G1162700	0.0073788	51.727
DALSPEKPLALSSDLNPADGFSISNLK	MD17G1050900	0.0042502	21.717
DALYLLSAGNSDFLQNYYVNPFVNK	MD09G1199700	5.1949e-05	37.817
DANNAELEVQDK	MD13G1135000	2.53e-11	111.79
DAPKEEPSDNSPSKPTPSASSR	MD10G1331000	1.2363e-05	48.634
DAQPSPNPQIAR	MD04G1104700	1.5394e-15	115.12
DASDGFETASDGELNDDEIPQQLHLQDEQQK	MD16G1260600	1.6657e-11	50.865
DASGILPVKK	MD14G1246000	0.011869	46.88
DASGNLVDCESCLVGIR	MD07G1040100	0.0016802	43.164
DASGNPYIPFQYK	MD12G1104900	0.020051	34.485
DASQGISYVCNNIADYGGDPNR	MD09G1082300	3.8276e-08	56.488
DASSSDGPSGWLPLSLYGNSHSAGSAK	MD04G1176400	3.5247e-12	58.272
DATDDFEDVGHSENAR	MD04G1006200	5.9339e-08	82.59
DATDDFNDVGHSDSAR	MD07G1155300	2.9534e-17	69.331
DATDDKVTVESAEATLK	MD09G1276900	0.0020994	38.656
DATEVNHEDFNEGIIQVQAK	MD12G1212500	2.2724e-06	78.674
DATNDFEDVGHSDSAR	MD01G1226000	4.8098e-05	57.788
DAVATAVAAPEGGGGSGNGSNNNSGEETFR	MD05G1024400	2.3588e-07	34.04
DAVFASSETDPSR	MD17G1173000	3.4771e-16	112.34
DAVLEGGIPFNK	MD01G1218900	0.00034304	91.313
DAVLLVFANK	MD17G1280300	0.00098433	90.15
DAVLVGSDADPSRPQTTELSPGTLGK	MD09G1190100	1.4791e-118	153.48
DAVVTVPAYFNDAQR	MD14G1134100	0.013967	38.376
DAYCLLNFGDSITTDHISPAGSINK	MD09G1108800	6.6467e-13	69.704
DAYQPGGEPVPSYQGNYNQGGQQSYRPQEQR	MD08G1237000	1.7665e-247	187.43
DAYQPGRDPVPSYQGNYNQGGQQGYRPEEHR	MD15G1428800	0.0008627	24.803
DAYQSSEQHLSPSNEESK	MD06G1170800	1.1189e-16	99.93
DAYQSSEQHLSPSNEESKGR	MD06G1170800	1.2343e-05	58.361
DDAAPGYASENDVVHNSGGNR	MD06G1183300	1.7732e-151	172.42
DDADADVIPTSPSNLPVGR	MD17G1218900	3.0166e-06	81.574
DDEDDDNNSTAIDINPR	MD14G1043200	1.4621e-19	66.826
DDGLLHTTCGTPNYVAPEVLNDR	MD03G1163600	5.5966e-125	162.87
DDGSQQVGSHVLR	MD10G1295000	0.022159	24.929
DDLFNINAGIVK	MD03G1240100	2.1938e-10	110.93
DDLISF	MD01G1236800	0.073022	51.787
DDLLSQSLSNNAELEQK	MD17G1128600	6.26e-126	174.62
DDLRLPTDDNLLTQIK	MD13G1067300	0.00017239	65.231
DDLRLPTDDSLLTQIK	MD16G1066400	5.4308e-78	155.1
DDLVRVKDQSKAVEAYLER	MD07G1159400	0.054051	22.886
DDNIPKSEINLQEVVQR	MD15G1004200	0.019863	25.257
DDNSVGIIGNVQQK	MD15G1044100	6.2298e-84	162.31
DDNTINEASVSNSLDSPVSESDNR	MD03G1160200	1.3137e-12	62.193
DDNTINEASVSNSLDSPVSESDNRR	MD03G1160200	0.021458	15.182
DDPVETNQGNVQER	MD17G1042200	6.6294e-81	130.72
DDQYSGGTQTTTPYGGGTTYK	MD02G1140000	3.0934e-05	72.568
DDQYSHAKPTTGAHYGGGTTYAGEGEHHQK	MD02G1140100	8.5392e-28	75.156
DDQYSHDTSTTAAAYGGTGR	MD02G1140000	2.2068e-45	121.26
DDQYSHGTQTATPYGGGTTYAGEGER	MD02G1140100	7.8642e-61	87.881
DDSESFSDSTLEFLHTQAR	MD12G1104900	1.3216e-54	127.01
DDSFVVSKPK	MD15G1228200	5.795e-07	102.97
DDSGRFSGLLSSSGSPR	MD07G1303800	0.00017959	47.564
DDSSPPSPSQSFSPSPSR	MD10G1288200	0.00032119	44.341
DDVLYGIFTADSDDDDDNDGPR	MD08G1250100	0.0015875	26.446
DDVTSPGGTTIAGVHELEK	MD14G1084400	4.4812e-12	96.143
DDYFSCNTQNPIQK	Apple_newGene_3764	2.9266e-71	148.96
DEAQLYAANELNNR	MD11G1117100	1.0556e-127	212.83
DEDDVKSPVSTPYTAAVLEYR	MD13G1253300	5.2963e-06	67.396
DEDEDEKPSSYSQSQSGYGDQAR	MD05G1028500	9.4068e-42	113.51
DEDILGTLHD	MD16G1026800	1.6801e-19	101.65
DEDKPSDYPQSGYSDEGR	MD05G1028100	8.9429e-11	92.633
DEDKPSDYPQSGYSDEGRPGGLGGGYGDTNDYSGEGR	MD05G1028100	0	304.24
DEEGGFVSGEEVER	MD15G1407600	2.3813e-83	157.86
DEEGGFVSGEEVERR	MD15G1407600	5.313e-11	102.52
DEERFPSFALINK	MD12G1000900	0.00151	60.157
DEETPSTLSSPYSPK	MD04G1118200	0.00054159	63.998
DEEVQNNAAGMQNR	MD15G1159900	0.066538	14.432
DEGGLSNQFSSLELQNR	MD07G1027400	1.6046e-07	83.54
DEGIVGHHGGPAVLQR	MD02G1140000	0.0012993	39.629
DEGNDDLPLNK	MD14G1218900	1.3929e-30	127.17
DEGSSGEKEDENEKEEEEAAPPPR	MD16G1144800	0	300.42
DESPEKGAAVPK	MD05G1172400	0.0033144	66.568
DESQNAGHFAIGSPR	MD03G1282000	6.3367e-05	69.361
DEVSVANSAAETGSPLLATR	MD10G1229900	7.8249e-06	61.039
DEVVAHGSPDVGSTK	MD10G1009800	5.393e-86	167.53
DFDQPGTLAPTGLFLGGTK	MD15G1089500	2.3761e-05	45.844
DFDRAPDSAASEQYSSSPK	MD15G1083600	7.0437e-44	122.6
DFEPAIESFQK	MD06G1065400	0.061005	44.847
DFEYSSEAQESR	MD17G1008500	0.00045097	88.021
DFFNQIDSLASLESNK	MD05G1194900	4.2593e-51	140.22
DFGGVDHGDDQAALLNSGNK	MD03G1222200	0.056147	14.105
DFLASSGSSSPVR	MD11G1214500	5.4311e-44	140.68
DFLASSGSSSPVRER	MD11G1214500	4.2762e-37	133.29
DFLDISNPK	MD10G1062700	2.1553e-07	107.11
DFLISESPGR	MD15G1064400	0.011506	60.157
DFLSDIFSK	MD10G1229900	2.6924e-05	87.667
DFLSSSSFK	MD15G1357000	3.7799e-11	125.72
DFPSYIECQEK	MD09G1062600	0.036207	45.661
DFSPEMIIGGGSFDLVYR	MD17G1056900	0.0012279	35.473
DFSTALLER	MD17G1228800	9.5534e-05	96.229
DFVEGSSAGGSPNDDQQQPATPSR	MD17G1230700	6.3178e-07	48.597
DGAQGLSEPDPESSK	MD15G1245500	0.0063835	40.432
DGEASDEEEEYEAK	MD12G1258100	3.4035e-154	225.7
DGELSEVSPDIR	MD17G1010600	0.00014694	89.624
DGEQSPGASLTSK	MD15G1332600	0.010471	44.299
DGFGSLSR	MD10G1025600	0.035179	60.102
DGGEQKDQNPQDPIVEVITPDVYNNYDADGSR	MD04G1031000	9.5589e-40	82.988
DGGSTASTSGTDDAHLFNQHSLR	MD06G1172500	0.014018	18
DGHFLKTSCGSPNYAAPEVISGK	MD09G1056200	1.0224e-143	168.09
DGKSYSTNLAFTPPEYLR	MD03G1081000	0.035893	20.949
DGKSYSTNLAYTPPEFLR	MD07G1082900	0.00039647	40.723
DGKSYSTNLAYTPPEYLR	MD05G1131400	4.0811e-07	84.689
DGLDRTPEVR	MD09G1034100	6.8775e-11	108.72
DGLDSDLEYESETEPGSAASDDDELALSK	MD04G1183400	5.3089e-05	27.734
DGLLQGSRV	MD13G1078800	0.030532	45.661
DGLLQGSSIQE	MD16G1078400	2.5651e-06	93.348
DGLLQLLDNR	MD02G1057100	3.14e-30	146.11
DGLSTVSSSHHLR	MD17G1156800	2.7748e-17	82.349
DGSALGTGSGSLFGSNNDQPSGLGLSR	MD17G1196800	6.8015e-74	128.07
DGSHAAETALVEDDKPSVIER	MD17G1128600	0.0099796	24.2
DGSINLGNE	MD12G1168200	4.2151e-22	109.16
DGSLQLHDGLTGQAIAV	MD06G1186000	0.00018938	55.453
DGSNNPSTTGSETAAGSAAPNANPLPNPWGIAGGGNQPNTTR	MD10G1139400	0.061778	3.0886
DGSNSPDLAIDNPLSQNPDSTWGHFFR	MD13G1242400	3.4416e-08	50.042
DGSTAHIAAQTFTFR	MD13G1172400	3.2518e-08	83.252
DGSTTAGNSSQVSDGAGAVLLMK	MD04G1003800	0.00062963	29.058
DGSVPFGYELGGTASDVSAK	MD09G1121100	0.00076173	32.025
DGSWGLSGR	MD09G1055900	0.008286	77.387
DGTEEALLNELK	MD09G1264700	0.00057694	78.324
DHELSDSSLEK	MD15G1440400	1.855e-41	160.48
DHFSAPLGGLYVK	MD06G1031300	0.0020006	53.038
DHNSDGPPPVSSPAPPVSVESR	MD17G1194400	6.325e-12	88.708
DHPATPVTFTSASAK	MD11G1170100	0.0055125	30.659
DHQIQAQAVDSENEK	MD05G1343900	0.00043777	50.493
DHSDVSNQLYANYAIGK	MD05G1124700	0.0031096	50.376
DHTSPTSFLHPSVNK	MD11G1001000	7.3749e-06	74.649
DIANYNQLDSQDEAQEETGWK	MD17G1174300	0.0077197	22.763
DIDFENTPPWEVDPANPQTQNYK	MD10G1057400	1.0297e-08	67.56
DIDFENTPPWEVDPANSQTQSYK	MD05G1050100	0.00020295	34.65
DIDLSPGQPLQSNQPSPSLGIIGR	MD06G1237800	0.0058172	20.845
DIFYITGASK	MD08G1011200	0.031462	61.344
DIGGSPVSDSSPTYYSPR	MD15G1159900	6.4997e-16	97.49
DIGIEPVAGGGDGGGDFGGR	MD15G1225900	6.6546e-18	103.9
DIGPPPHGSLASIR	MD05G1139800	8.3989e-05	65.231
DIGSIISTPSK	MD09G1138500	0.0118	55.724
DIGSIISTPSKR	MD09G1138500	0.011918	48.527
DIGSTVSTPSK	MD17G1128600	2.1636e-41	158.52
DIGYANQPASPLAIGAGHVNPNK	MD08G1098100	9.6633e-09	62.589
DIHGNDVNLSEYSGK	MD04G1034400	0.00022238	53.565
DIISLIPQTPNR	MD16G1173300	0.002135	69.92
DILGSVGAEADDDR	MD12G1022000	1.9565e-06	71.98
DINALEQHIK	MD14G1215200	0.0073455	45.653
DINGPEDL	MD09G1278300	0.0017496	90.777
DIPCAVFCIPPLSVVGLTEEQAIEQAK	MD04G1004900	0.00069259	23.89
DIPIEVLELENK	MD12G1258100	0.0028931	71.176
DIPIEVLELENKNDK	MD12G1258100	4.9432e-14	104.95
DIPSSSVPHHSSQGSPLKK	MD14G1125200	9.5893e-107	156.41
DIPSYNSALDGK	MD04G1057200	3.253e-10	107.69
DIPYTSDNDQK	MD05G1224200	0.018315	48.467
DIPYTSDNDQKNYENYK	MD05G1224200	0.00013336	51.688
DIQDALSELVGR	MD16G1241300	3.2142e-41	134.56
DIQDLSLNLK	MD02G1022300	5.7711e-48	125.46
DIQHGVGSPDIAK	MD06G1231400	3.4273e-89	131.25
DIQHGVGSPDVAK	MD14G1238200	1.22e-33	133.65
DISDESLDTPLLLEQETSTDPSK	MD00G1085500	3.1562e-21	98.002
DISKSLASSAVIAK	MD16G1089100	0.00025989	59.502
DISPVQESSGENVNK	MD13G1143700	1.984e-19	112.82
DITELIASGR	MD12G1022000	0.038426	57.293
DITFENYAGPDK	MD07G1289200	0.064696	45.28
DITFQNTAGPSK	MD09G1172600	1.6729e-53	153.34
DITPDDKQELDEALQR	MD09G1237900	4.9132e-51	135.47
DITPDDKQELDESLQR	MD17G1230800	1.4485e-51	139.58
DITTTFPSFVFHSQVDDT	MD03G1036500	2.393e-07	88.57
DITTTFPSFVFNSEVDEIAT	MD06G1046100	0.00088898	35.091
DIVETYQICNPQFK	MD01G1239700	0.057911	26.532
DKDELAALQDR	MD00G1074000	0.0039448	54.823
DKDGSPPPLKAETDHQHQLQK	MD07G1117600	2.4075e-06	73.461
DKDQTTPHHQPLLSSLVVRPSTSDGAGGGGGGR	MD02G1042900	3.5227e-81	125.42
DKDSPEPEAEPLPFYSK	MD09G1002700	1.8562e-11	94.671
DKDSTPIELR	Apple_newGene_81820	9.6188e-10	95.417
DKEDILEWGVPNK	MD16G1005100	0.0088643	37.364
DKGASPKDVEDVTNFLQLIK	MD09G1017200	1.1609e-05	65.118
DKGIGGGYSASLK	MD14G1115200	2.3143e-32	130
DKGSPEPEPEPLPFYSK	MD17G1006900	2.1112e-29	112.36
DKIPLSQIPTVSK	MD12G1201000	6.6866e-05	73.833
DKIPLSQIPTVSKEIK	MD12G1201000	0.002172	40.097
DKPAPSTPTAPSSSFSTGSGVR	MD04G1099900	2.3732e-48	119.88
DKPSSQPTLAPSFSTTGVR	MD11G1133300	6.3237e-18	104.23
DKPSSQPTLTPSFSTTGVR	MD03G1114500	8.1657e-17	100.39
DKQLGQSLENGQGSLGQSPQDVIK	MD10G1204200	0.021283	16.59
DKSEFAGSFVHVPHK	MD05G1320500	0.00024408	60.657
DKSLPLLNDTAK	MD05G1292200	0.051927	24.832
DKYFGLSSTGITYK	MD15G1062200	0.014511	28.812
DLALILHGSK	MD09G1276900	8.2594e-07	101.32
DLDPAFQGAGQK	MD13G1246200	0.038808	50.354
DLDSAEQLSNQIGELFEEPQIYR	MD09G1017200	7.2133e-10	80.752
DLEDFVGFINEK	MD12G1207400	1.0684e-09	107.17
DLESLESEEGNVANDR	MD05G1335200	4.2104e-63	144.29
DLFADAENDQR	MD05G1312500	8.6807e-44	170.89
DLFEVPLENK	MD11G1092600	7.36e-20	125.75
DLFSTPQNNFR	MD15G1023500	9.7644e-07	88.596
DLGGVSSTQEVVDAVIANLD	MD10G1138600	1.1165e-70	136.26
DLGSGNFGVAR	MD04G1054400	0.00027473	84.365
DLISSGQIWPFAITHR	MD01G1001900	0.002659	35.473
DLISSSPVDIR	MD04G1048400	0.0118	55.724
DLLSSFYSPDPSLSSPDSK	MD03G1295300	0.0070074	27.563
DLLYKDYQSDHK	MD16G1078300	0.00010689	84.479
DLNDIDKQHHTTGTGFIK	MD03G1078000	0.011127	28.112
DLNNDGDEIVDSNR	MD02G1144400	0.0042489	31.215
DLNSPTASVSAQSISSVR	MD17G1144400	3.0721e-167	210.38
DLNSSSPPIVR	MD15G1188600	6.7147e-17	102.73
DLNSSSPPIVRPVR	MD15G1188600	8.4097e-99	190.44
DLPDQDDSTRIR	MD01G1147700	4.4503e-19	106.32
DLPGTQIKTQVSQLIGR	MD07G1135000	0.00035532	48.616
DLPNQDDSTRIR	MD07G1214700	8.7e-16	113.76
DLPVELTGKPVAPSPSVEPSAAAK	MD13G1045900	0.00027457	30.922
DLQATLCSGEGSGNK	MD16G1141200	1.1611e-05	78.69
DLQATLSSSEGSGNR	MD13G1131000	8.1077e-85	162.7
DLQQEIADGDVEIPLD	MD12G1118900	0.00050436	69.261
DLSFVGYTYK	MD08G1066200	0.015984	52.576
DLSHHSIRGEPGLDR	MD07G1053000	2.4961e-11	103.41
DLSHYSIR	MD02G1266700	0.011422	60
DLSHYSIRGEPALDR	MD02G1266700	0.032238	21.242
DLSPIPR	MD10G1166800	0.0014699	105.81
DLSSLGQSK	MD15G1093300	1.3652e-26	186.02
DLSSLGQSKR	MD15G1093300	2.1476e-24	132.31
DLSSPRPVPSIER	MD14G1182400	0.00022498	68.481
DLSVESAR	MD12G1233100	0.033297	63.32
DLSVESTGK	MD04G1216500	0.068417	41.689
DLVALSGAHTIGQAR	MD13G1011000	3.7027e-08	82.651
DLVALSGSHTIGLAR	MD01G1162400	3.9114e-60	146.96
DLVALSGSHTIGQAR	MD01G1162700	5.8878e-09	94.717
DLVGVAYTEEETK	MD09G1015600	7.5425e-07	100.73
DLVLGNGALLPLLSQLNENAK	MD04G1196000	0.010683	21.901
DLVPPASHGSALSMR	MD06G1005100	0.00020417	54.103
DLVTEDSIQPIIEEQR	MD12G1198800	0.012953	24.918
DLYGTLKQSPK	MD05G1176000	2.8337e-96	189.33
DLYHLGAR	MD09G1199700	0.034369	41.652
DNAIQFTIDQIHYEDENSR	MD09G1167700	0.0014368	32.627
DNAPQIFESTIK	MD03G1117500	0.0013462	73.881
DNDGGTEQLVNSSPLAAK	MD11G1046100	4.7159e-07	87.319
DNDGNSPCDVCESNWPWFQGAK	MD07G1294300	0.00038086	32.353
DNDGNSPSDICESNWPWLQVAK	MD01G1223600	0.066181	12.289
DNDGYEEELVDYEEEDQNAPNSVSAK	MD00G1022900	6.3487e-61	123.44
DNDGYEEELVDYEEEDQNAPNSVSAKPSGDTVK	MD00G1022900	6.9595e-41	88.927
DNDPPTLITIPSSTAIR	MD08G1034200	0.0034286	31.067
DNDVDSIFDQAR	MD05G1352600	0.00049586	70.563
DNEKSSDPLETFCKDNPETDECRTYDN	MD11G1314000	2.6723e-62	126.32
DNESLAPIFTPPR	MD01G1236800	6.3812e-69	165.58
DNFDYSYSLIEGDAISDK	MD16G1160500	0.0010089	44.788
DNHDGIELSGPSDTDAR	MD06G1133400	1.0795e-05	80.031
DNIQGITKPAIR	MD15G1139200	0.0068641	57.885
DNLADGFLVDK	MD14G1117900	0.0064866	55.261
DNLTLWTSDASDQLDEA	MD08G1193600	0.010041	36.029
DNLTLWTSDIPEDGAEDIQK	MD05G1301400	9.5127e-06	54.668
DNLTLWTSDIPEDGGEDIQK	MD10G1280300	1.5074e-05	45.436
DNLTLWTSDITDDAGDEIK	MD17G1074900	3.0819e-05	58.373
DNNAEPTEFEESVAQAVFDLENTNQELK	MD14G1227600	3.2498e-34	101.71
DNPGLDDEDDASDAEIGTFK	MD17G1196800	1.4194e-211	211.75
DNPGLDDEDDASDAEIGTFKR	MD17G1196800	4.4595e-172	184.3
DNPGLDDEDDASEPEAGTFK	MD09G1214400	1.0569e-44	119.28
DNPGLDDEDDASEPEAGTFKR	MD09G1214400	2.9299e-35	116.38
DNQGSANSVETESLAR	MD07G1042400	0	278.32
DNQLPVAENLNDLK	MD15G1029600	0.0028666	51.643
DNQYSHDTSTTAATYGGTANIGEHQEK	MD02G1140100	1.9181e-61	124.39
DNSAKEDIPVSNLVEQVQDILVK	MD13G1156800	0.00044462	34.65
DNSAKEDIPVSTLVEQVQDILAK	MD16G1134100	5.3355e-09	76.492
DNSTDNQSSVVNQNPDGSAAEQR	MD14G1043800	0.013272	18.825
DNSWNPLHIGDGAAK	MD01G1098600	4.8327e-36	130.77
DNSWNPTHIGDGAAK	MD07G1165300	1.0891e-46	136.85
DNSYDPLYPLGFGLTYNK	MD11G1080700	0.00018778	42.633
DNVPFLIQD	MD03G1154900	5.0597e-08	112.11
DNVTVDATTGTINR	MD05G1359400	0.057978	30.739
DPDRRSPLHSIYR	MD15G1140800	0.00036793	63.682
DPDSLAGNMQNLNLNR	MD02G1169200	5.2138e-63	143.25
DPEVLPIPVGANFVSPVIGK	MD14G1151100	8.9112e-06	47.058
DPFEAAFEEQEDDSPPDSPAVAEAAR	MD10G1223700	0.0006511	24.833
DPFLSEVNQ	MD17G1112400	0.0011328	91.853
DPGQQPFSFK	MD04G1047400	1.4348e-23	131.17
DPIDPNNPSQTPK	MD05G1075300	5.0744e-75	130.47
DPIRSPVAWPTASDSLSEPTDR	MD16G1268400	0.021449	19.693
DPISNENTNGFSGGYRPSEEGDGK	MD04G1050100	0.0044499	23.132
DPLDSFKK	MD15G1161200	0.032343	45.598
DPLFYSHHSNVDR	MD05G1320500	9.8011e-17	112.44
DPNQNTGISIHDCR	MD07G1289200	0.047265	19.271
DPNTGSYSLSFQR	MD04G1009600	4.934e-07	97.235
DPPLHNETAPFPYTASPESPR	MD00G1106600	3.2938e-06	71.607
DPQYNKGLAFTEK	MD02G1064800	0.02368	29.912
DPVGSPLNLSADLR	MD05G1083600	9.1661e-84	157.11
DPVLHTVSL	MD03G1224300	9.1415e-14	127.76
DPVLPAPVGANFVSPVIGR	MD06G1135900	1.6208e-07	83.602
DPVPFSLSPK	MD12G1172400	1.6915e-19	120.84
DPVPSYQGNYNQGGQQGYRPEEHR	MD15G1428800	0.00080081	26.5
DPWGGPLEINTADSATDDDRSR	MD15G1445800	0.063944	12.833
DQANNCGPVHITIGDGGNR	MD12G1023400	3.1309e-67	141.07
DQGFEILAFPCNQFGSQEPGSNK	MD06G1081500	9.1574e-164	175.02
DQGSCGSCWAFSTISAVEGINK	MD15G1078300	0.0016119	26.849
DQGSCGSCWAFSTISAVEGVNK	MD08G1093900	7.725e-06	48.872
DQHEFVKPQASSYQTTGTGQNLSTPENPSNQGSYTGK	MD07G1268800	1.6518e-203	163.66
DQHGAVSPSFSGSTK	MD12G1245000	1.9691e-129	214.18
DQHGAVSPSFSGSTKK	MD12G1245000	3.288e-05	71.905
DQIYDIFQLLPSK	MD17G1172700	0.0003448	50.088
DQKLSSSPAGPSVFSLDYR	MD09G1164800	1.6976e-07	85.805
DQLAEALYQK	MD01G1203100	0.00012541	96.342
DQLHQEFSGR	MD08G1126500	0.017236	39.625
DQNPQDPIVEVITPDVYNNYDADGSR	MD04G1031000	2.5289e-19	76.161
DQPPLQSPPPDLLSI	MD02G1194600	0.027736	29.355
DQSSPLFR	MD14G1208500	0.02097	78.556
DQVGASPVEIAR	MD15G1171200	0.017921	54.281
DQVSVANSAAETGSPLLASR	MD05G1249500	7.9816e-06	70.449
DQYGAVSPSYSGSTK	MD00G1114400	2.4105e-47	140.32
DQYGAVSPSYSGSTKK	MD00G1114400	0.0080034	34.476
DRELLIPVADSGDEDASSKPSSSSSSSHHTGR	MD15G1182700	1.1751e-156	156.72
DREQSEISDTTSSLEVGSPEK	MD02G1294600	9.9619e-26	107.31
DRFNSLSLK	MD14G1069700	7.2224e-14	130.56
DRFVGTPTSESK	MD04G1049400	1.1964e-08	66.393
DRGHSPGLHQENEEVLATVAK	MD08G1108000	2.7435e-290	244.74
DRGSPDYGHGAR	MD07G1128300	0.0088065	48.131
DRIPLSQIPTVSK	MD04G1187400	0.00043913	65.724
DRIPLSQIPTVSKEIK	MD04G1187400	0.00018013	57.798
DRISHPSDDYNVQVK	MD02G1039700	9.69e-21	118.52
DRLDDGGSGYEENLDGSK	MD07G1080500	9.7313e-06	81.48
DRLDSWLDK	MD06G1024700	1.8381e-08	113.99
DRSPQTLYTASLPLR	MD07G1137100	1.3361e-08	93.371
DRSSPAPSGLLVR	MD13G1175700	0.00010824	72.433
DSAAVFAWK	MD13G1281900	0.02243	78.149
DSANIIHNINEQGSGFNDVETPK	Apple_newGene_76374	4.8e-06	46.154
DSATFGSPLR	MD17G1161900	1.5694e-06	98.407
DSDDDDYQDRDYDVAALANNLSQAFR	MD10G1253800	0.00055538	25.361
DSDLTNQSNNNQAFSK	MD06G1014100	1.7219e-172	226.24
DSDPFGYSGSFR	MD10G1140800	1.1305e-41	134.37
DSDSSPPTVPGYDVAGAVVK	MD09G1033600	0.00078926	31.75
DSDSSPPTVPGYDVAGVVVK	MD09G1033200	6.8436e-05	41.911
DSDSSSDNSSQDDQKAGDLDDSTNEKVEPAGHDEL	MD09G1137300	8.2268e-07	33.487
DSDTVSVVEGK	MD16G1132300	1.242e-41	127.71
DSFRVEPVR	MD17G1017900	0.00078288	89.805
DSGDAYLPAIYNNPELVQLVQK	MD10G1147300	2.5875e-75	136.49
DSGDTGSVGDPDSVSAFDGQPGGYGSGQR	MD07G1080500	5.5926e-05	32.801
DSGLDGGSGSNASETPAS	MD05G1274700	2.6015e-120	151.07
DSGSALEDLESGR	MD09G1256800	6.414e-05	84.508
DSGSALEDLESGRR	MD09G1256800	5.4803e-36	131.56
DSGSPEISVNFKPNTSPK	MD05G1020200	0.059975	27.946
DSGSPEISVSFK	MD10G1021300	1.1317e-10	110.44
DSIGHASAEDVSEGAVVQR	MD09G1031900	7.4275e-55	130.05
DSIGVGSLNSTANFVTSR	MD10G1208700	6.4852e-116	170.14
DSITHASAEDVSEGAVVQR	MD17G1033700	7.2853e-17	98.543
DSKDDSGRFSGLLSSSGSPR	MD07G1303800	1.1211e-18	78.319
DSLASNSFQEPSSPK	MD01G1121400	1.7818e-128	209.23
DSLLSISDFVK	MD02G1005100	0.017395	50.088
DSLVPFRGSGPVVGAPR	MD01G1210400	2.9916e-06	81.807
DSNANVSVNNGPEFQR	MD09G1255900	2.2026e-07	75.018
DSPAAAPGGRDSPAATPVR	MD15G1211100	4.0102e-05	74.222
DSPLNANSGIFR	MD12G1209500	0.0024887	66.246
DSPQSVVSPFK	MD03G1189600	1.2234e-41	151.99
DSPVPLRVSGQVVEAPR	MD07G1280600	0.0091994	29.58
DSPYETPGTPKDR	MD01G1004200	6.5432e-06	95.662
DSRGSLEVFNPSTFSTAAK	MD11G1119700	4.12e-05	48.331
DSRGSLEVFNPSTFSTAAKPTK	MD11G1119700	2.8922e-24	100.17
DSSGILSPYTYNLR	MD05G1089900	5.4746e-26	120.63
DSSTIVGDGSTQEAVNKR	MD11G1002700	0.0077464	50.178
DSTNEEASFSPASR	MD11G1028100	1.9485e-52	122.01
DSTSNQLPVFVPGGFENNSSFGPGSK	MD17G1128900	0.001166	22.988
DSTVYLGGPSWK	MD01G1162400	0.042593	51.064
DSVFLSGGPDYDVPLGR	MD10G1033300	0.00063415	66.022
DSVLAFSENVPGTSSK	MD16G1078400	5.0365e-31	125.5
DSVLQIQGK	MD10G1076900	0.069454	52.867
DSVSDEENESEIGDKNEESDKLDR	MD07G1132400	3.6033e-13	76.899
DSVSEEENESELGDENEESDKLDR	MD01G1070100	1.5547e-33	77.731
DSYHDESNPEDDELTASGSGTVVIR	MD03G1231300	4.3124e-13	61.186
DTCLQNSFICQPQQR	MD02G1003700	0.00051533	50.088
DTDILAAFR	MD11G1295000	3.1489e-10	124.08
DTDSEEELKEAFR	MD14G1092700	1.7406e-96	156.36
DTDSINASYDR	MD07G1295500	0.0118	55.724
DTESLSLSPIQSAER	MD16G1279400	0.0040684	44.391
DTEVPEYSEK	MD05G1292200	0.01329	44.612
DTGGLVSPSSGK	MD07G1179800	3.482e-31	127.57
DTGSSSPTFVPSWDNLNEVR	MD12G1014100	7.3504e-19	103.75
DTHADDLLAPVLK	MD04G1003800	9.9608e-05	71.085
DTNFIGYTFK	MD15G1082200	0.002616	84.365
DTNFIGYTFKK	MD15G1082200	0.007833	65.956
DTPETIQVPQQGTLATQQSQTLVGV	MD15G1379500	0.049022	14.809
DTSGEVENLPSIESLEISK	MD02G1218100	0.00022316	41.446
DTSGHLSPFNFSR	MD01G1043100	3.6872e-152	234.36
DTSRPFPTGQTGDAGGVGLLR	MD17G1280500	3.3323e-05	45.885
DTVFEFPGWK	MD15G1407600	0.018879	68.657
DTVFEFPGWKSPLK	MD15G1407600	7.3574e-26	120.99
DTVNNVVGAASDK	MD02G1146200	0.023345	46.159
DVAEPSAEAEFPTLSLTEIQNAR	MD15G1096400	0.00076533	28.299
DVAPSIGEPLSPSPSSSAGSTYIK	MD03G1004100	1.3978e-12	63.625
DVDAHLLKE	MD16G1026000	0.012115	76.815
DVDGDLSPPR	MD16G1006500	3.2624e-24	133.32
DVDTDLSPPR	MD16G1006500	0.001514	84.365
DVDTDLSPPRK	MD16G1006500	0.059516	34.432
DVEAVSQESGGSGATLGESLR	MD08G1203000	0.00098037	30.244
DVEEDIIPTCR	MD13G1279900	0.0032866	63.473
DVHEYINDVNVQSGNQIEEQR	MD15G1031200	3.739e-06	53.033
DVHSLASPLLENR	MD06G1043200	5.3749e-12	110.44
DVIAGSGYVAPSK	MD10G1316500	0.01609	27.767
DVIISSPR	MD03G1257800	0.020462	73.499
DVISPPR	MD17G1215200	0.0030441	100.02
DVKDPESIADHMYR	MD13G1274800	0.017483	34.262
DVKPVAEFALQQIK	MD09G1116100	3.526e-14	68.171
DVLDGSSVGFAEILENDLAK	MD12G1195300	8.8412e-06	56.719
DVLFLADGSAK	MD02G1062900	0.0059328	67.385
DVLLGSDTNPTSSQGQASTK	MD14G1228200	3.4519e-05	50.358
DVNAAVATIK	MD03G1004400	0.052025	50.354
DVNDSSGTFDYSGGYAVSAK	MD12G1196600	3.3072e-05	54.834
DVNFVGYTYK	MD16G1220500	0.00046142	91.62
DVNFYSGPLGR	MD02G1244700	0.00019422	86.944
DVNHGDTIWNTAVIIGNNGNIIGK	MD10G1054600	1.278e-33	108.08
DVNTPSAEAAIESK	MD06G1189500	1.1368e-06	83.758
DVPVGQPIAITVEDADDIQNLPANVVGGSEVK	MD07G1166600	0.00038897	26.963
DVQRPEEQSHSRSPSSDVNR	MD16G1018900	2.7204e-25	107.65
DVQRPEEQSHSRSPSSDVNRLPSR	MD16G1018900	5.5109e-05	40.456
DVQSLASPLLENR	MD16G1267600	0.0079114	47.548
DVSASSTPPTVLQSQTSNTK	MD11G1041300	1.1465e-46	126.3
DVSGGSSPKIEELSHGVADVSLGSAK	MD03G1212700	0.00010136	32.778
DVSGSSTSPTVLQSQTSNTK	MD03G1039800	1.8898e-150	174.78
DVSKLEVFR	MD13G1176600	0.032796	64.121
DVSRASLGNEEELIASNTAK	MD01G1020100	8.3551e-181	188.69
DVSRASLGNEEELVASNTANAGAVHNEPHYHQTSHSPTTR	MD15G1332200	9.5834e-60	78.707
DVVLSQGLNLIIEPGR	MD10G1070600	0.00043691	54.834
DVVVGGGFSGHGFK	MD08G1126500	0.0010079	43.03
DWRSPSENIR	MD03G1070200	0.014737	62.077
DYEEVGAEGVDDEAGSEDY	MD03G1004400	1.842e-148	133.95
DYEEVGAEGVDDEEGSEDY	MD11G1005100	1.167e-32	79.461
DYEVGEPEHDRGRSHDRIESK	MD02G1149700	0.021537	26.5
DYGLTGPSHVHTNSEPGGSGPDLSPLVAR	MD12G1231700	4.3421e-05	34.064
DYPKWR	MD02G1009900	0.074057	30.07
DYVSGVSEYLGSPR	MD05G1037800	1.4013e-106	194.67
EAAAGTGGTSAASPAKQPEPSAPWR	MD03G1162100	0.0001698	31.252
EAAAYVVEEGTPK	MD06G1205500	0.00011151	84.403
EAAESTLLAYK	MD17G1074900	0.028192	57.175
EAAKSPSNSIVGKPYQAPYVR	MD13G1215700	3.1236e-09	88.329
EAAPEGAEETKISDVQDAEK	MD02G1029600	2.173e-71	134.56
EAAPEGAEETKSSDVQDAEK	MD15G1171000	1.1839e-189	195.75
EADFDLRNSFLSPSTPVVPR	MD11G1001200	3.874e-25	105.51
EADFDLRNSFLSPTTPVVPR	MD03G1001500	2.884e-08	84.689
EADHDSDANQAVKDDSSLETIVR	MD02G1082900	2.1102e-163	173.36
EADVDGDGQINYEEFVK	MD14G1092700	1.1951e-113	166.92
EADVTVVESPAK	MD14G1245700	0.01417	56.339
EAEGIVEYLK	MD08G1161100	0.056973	48.284
EAETSVSPIEPSSPLSASR	MD16G1103200	4.0603e-05	54.306
EAFSFGGR	MD13G1025300	0.011953	62.869
EAFSLFDKDGDGCITTK	MD14G1092700	1.5095e-23	109.04
EAGTTVEVVAAQTK	MD07G1199300	7.8189e-06	78.505
EAGVTVVESPAK	MD06G1239800	0.0083814	62.861
EAIDGNDTSFSGSPTAANTPQALSQK	MD07G1124600	6.0602e-17	64.962
EAIQSKESPSQHQSSGLSQSATRPDGR	MD01G1070100	3.9041e-88	138.96
EALEWLDDNQTAEKEDYDEK	MD14G1134100	1.6014e-170	179.46
EALLSTNFSQDPHQDIETNLTK	MD15G1189500	0.0011909	28.333
EALVNIQTPPR	MD09G1028400	2.5314e-10	107.99
EANEISSAPITPR	MD02G1121700	0.011147	39.982
EANTLSERASPASDGSIGAR	MD09G1168700	4.3579e-151	174.99
EAPAFVEQATEQQILVTGIK	MD13G1031500	1.4719e-08	85.937
EAPPLLLGLGPPSEAANAQGSSGDRDDTNGSSHSN	MD12G1145000	0.0068678	15.731
EAQKVADEAHEK	MD01G1237800	0.02089	45.661
EAQWAAAQRTLHGLQPPETNNLFNEK	MD15G1108400	0.00053474	28.416
EAQWAAAQRTLHGLQPPETNNLFNER	MD08G1130200	9.6299e-102	144.4
EASSSGAPVTPGTADTSK	MD11G1040100	4.89e-47	131.56
EASSSSGLTNYNSDR	MD17G1210300	0.00017373	71.031
EASVITYTEK	MD00G1004200	0.00082019	87.641
EATEAAGLLDKLSVGEK	MD03G1065200	6.7611e-99	162.42
EATIFPSDNGEDFFNNLPSPK	MD07G1024900	1.1489e-151	174.4
EATKPAVPSSSPTTGAK	MD05G1306200	2.7663e-06	82.367
EATSPPPSAPLANSYTR	MD07G1281600	0.00028542	57.525
EAVATPPVADTK	MD07G1005900	4.6521e-15	112.02
EAVGGEVVVNEATESPIKK	MD04G1163500	0.0015342	32.548
EAVITSQCLNGWYLLK	MD13G1008400	0.055873	16.886
EDAASHISGTDTVPASP	MD11G1209400	4.137e-125	171.56
EDAASHISGTDTVSASP	MD03G1193200	2.5042e-166	210.98
EDADLSPPR	MD16G1006500	1.7261e-08	102.4
EDDIGTYTIR	MD10G1073500	0.028229	46.844
EDDLNEIVQLVGK	MD17G1162700	0.00019879	78.324
EDDRAVLLEGGGLQSASPK	MD13G1149400	6.6102e-25	111.27
EDGDGSPSAAEEDSGAAGSLQEGPAHGAR	MD10G1338400	4.4386e-97	140.57
EDGGGSPSAAEEDSGAAGILQEGPAHGGR	MD05G1360800	0	228.21
EDGIEYNNFPNEK	MD01G1023900	0.0084002	47.915
EDGLLHTACGTPNYVAPEVLNNK	MD07G1157500	1.7429e-143	164.82
EDGLLHTTCGTPNYVAPEVINNK	MD05G1280400	4.1324e-10	81.974
EDGSLEFRSGPNSPLGNSLSPTK	MD01G1161000	0.017557	17.418
EDICENLR	MD06G1016200	0.015775	83.206
EDLAALEKDYEEVGAEGVDDEAGSEDY	MD03G1004400	2.1196e-33	104.12
EDLAALEKDYEEVGAEGVDDEEGSEDY	MD11G1005100	1.8578e-32	100.76
EDLAALEKDYEEVGAESAEGDDGDEGDDY	MD15G1398700	0.0045557	22.654
EDLAALEKDYEEVGAESAEGEDDGEDEY	MD10G1111600	0.030476	15.754
EDNNLSLVEYELVNVQEEGGAPPGN	MD11G1255600	2.759e-34	109.85
EDNVTLGPILK	MD10G1263300	0.0089014	64.82
EDPFELVIRQPSPPPVLAR	MD16G1158700	5.0761e-05	60.133
EDQDNFAVQSFER	MD09G1128400	2.4189e-75	119.52
EDQLEYLEER	MD01G1208700	2.9778e-10	108.7
EDQVPLIIIQTPDGQK	MD15G1346200	5.7711e-64	142.54
EDQVPLIIIQTPGGQK	MD08G1161100	2.9574e-64	145.52
EDSGSTVGLEEEK	MD11G1046100	5.6709e-68	153.94
EDTPNISPLPNK	MD15G1048600	8.5576e-05	92.939
EDVESDAQEGVR	MD11G1293400	0.00046987	73.834
EDVNPYTSSPENDSTK	MD07G1268800	0.0019234	46.15
EDYLAQNAFTPYDK	MD17G1162700	0.012823	40.941
EEEEKTLDGEVPEIYVDNKSDDSETE	MD07G1240700	1.0891e-60	123.03
EEEEKTSDGEVPEIYVDNK	MD01G1173700	6.6014e-11	91.14
EEEKKPEPEEESDEEMGFSLFDD	MD07G1215800	1.6178e-08	70.761
EEEKPTPYQQGDQVNVAEFDEK	MD08G1004500	6.781e-183	181.85
EEFLIQASPSDPENFPFVVLGNK	MD17G1193300	7.4557e-09	61.276
EEGEENFNSNDRLR	MD13G1282300	0.0089509	30.575
EEGLGLGSLSDIDDLASTFAK	MD17G1127200	0.010874	21.569
EEKPTVISPKKSPQLISTTK	MD16G1002500	0.00035308	42.885
EENLLSAFSFFDK	MD17G1150400	0.00052923	68.481
EENSSGITQNSSPVAHTLR	MD13G1060400	6.3298e-32	92.792
EEPLLSPGR	MD12G1158600	1.4289e-08	113.38
EEQDNFAVQSFER	MD17G1117800	8.1935e-68	160.38
EESESVIVPTK	MD05G1351400	0.0036933	63.185
EESPFSPSR	MD10G1336800	0.0026797	85.522
EEVKVEVEDGR	MD07G1210400	0.00075427	72.2
EFAPSIPEK	MD16G1219000	0.014893	72.325
EFCCNGTVVEDPELGQVIQLQGDQR	MD17G1094100	2.4645e-10	55.588
EFDLDGNR	MD15G1382200	0.061868	78.324
EFESFQQLSNK	MD02G1213500	1.0757e-22	124.67
EFFEAYEESQNK	MD07G1189600	2.3884e-06	101.71
EFFEAYEESQNKGDR	MD07G1189600	3.076e-47	139.3
EFGSPGIGNVAWK	MD07G1011100	0.0053228	56.205
EFGSPLRPAAR	MD13G1020400	7.0044e-05	93.766
EFHQSTASFTALDR	MD00G1208600	4.9279e-19	92.264
EFKPPQIPEDLNSAIK	MD16G1154000	0.00018566	54.857
EFKPPQIPEDLNSAIKSGK	MD16G1154000	0.014246	26.5
EFKYVFLAPSSSLK	MD16G1178600	0.067679	19.678
EFNNQQDQINSQFGR	MD15G1042000	3.4894e-07	83.692
EFNVGSSPR	MD05G1027200	0.014407	72.187
EFQSNANISPLAR	MD11G1252300	0.0079483	46.88
EFSDAHDNLVGGSASDSGITSGR	MD05G1016800	1.5217e-38	115.92
EFSEVQDNLVGGSVSDSGIAGGR	MD10G1016600	4.1412e-30	111.4
EFSPDALK	MD16G1002500	0.063134	49.3
EFSPEREQEQESFEEEVESK	MD01G1237800	3.4905e-08	83.602
EFVISPQPSLK	MD12G1015000	1.2409e-41	157.22
EGAGGGSDEELDRPLSK	MD11G1296600	2.2663e-27	78.708
EGDGNDTDEDDIEDEDEAELSK	MD16G1049700	1.335e-16	62.589
EGDGNDTDEDDIEDEDEAELSKPVYNK	MD16G1049700	3.5674e-40	109.23
EGEGYASDAAGGVSDDNLQSPLISR	MD05G1139800	8.3578e-07	46.968
EGEGYTSDAAGGDSDDNLHSPLISR	MD10G1142100	1.7215e-20	95.153
EGFSKYADYLNNLNDKRER	MD16G1056000	0.056615	15.984
EGGVLPGIKVDK	MD12G1018800	0.00013057	85.973
EGGVNSSGVTVVGSDAPSDYHVAPR	MD00G1083100	3.8144e-13	72.228
EGHSASAAAAADSTPTLLSPR	MD09G1042800	6.5134e-05	55.051
EGIYRPDSSTR	MD09G1021400	0.00016134	85.837
EGLGSYVGK	MD16G1064200	0.0024985	85.885
EGLGSYVR	MD13G1065700	0.030444	68.557
EGLKLDESEDETK	MD11G1037400	0.052797	24.929
EGLQPQQLSSSLHSSGLDK	MD04G1196000	2.2518e-33	115.54
EGLVVFSP	MD12G1067100	0.012298	80.219
EGNNQVSNVTAGPSSSNNEAR	MD12G1103500	0.00011885	41.798
EGPGISAPLPISEK	MD16G1130200	0.029782	40.968
EGPPSIGEEPEPK	MD16G1277400	3.0585e-06	96.773
EGQQDIYYITGESK	MD11G1037400	0.0018038	57.288
EGSEEGSSPRASVDNGSAAASEFK	MD07G1115600	3.0118e-10	58.087
EGSLQLANEGR	MD11G1192100	1.2395e-41	159.66
EGSTESFRPFTGISK	MD17G1170400	0.0041221	40.968
EGTRGSSGNLVDVAR	MD15G1445400	3.2303e-186	240.39
EGTYVNTEGCSQQTVPAVPTVGDAR	MD17G1267300	6.6617e-05	36.271
EGVNSSGVTVVGSDAPSDYHVAPR	MD06G1063800	4.8725e-26	100.95
EGYEGFGYGGGSGSGSGK	MD10G1159800	3.4119e-16	100.85
EHDALGVSSEGERTSDR	MD06G1230500	0.033862	22.24
EHIPVDEQSNRLR	MD15G1125100	2.2237e-05	87.647
EHSFREQDDEFPLLFR	MD09G1042400	1.0306e-125	197.84
EHSGFGFLLPR	MD02G1085600	2.2075e-48	179.67
EHSGSTVEDEPSLLEK	MD01G1072500	1.5162e-11	90.819
EHTSPDPSSTPDTSSFADR	MD06G1007400	1.7034e-65	137.72
EHTSPDPSSTPDTSSFADRK	MD06G1007400	4.0691e-05	43.696
EHVIKPVIPEK	MD13G1141700	0.0029453	60.641
EIAEIKDPSPR	MD05G1067100	9.9919e-05	92.265
EIANGLEASGQR	MD15G1407600	0.0099927	64.121
EICLSYFPVNQSHSNR	MD13G1134900	0.0034968	33.248
EIDDADKLNEAIK	MD12G1021900	0.0075066	38.445
EIEGLPSTR	MD06G1055600	0.00047039	90.614
EIFGNVELNNR	MD02G1084000	1.6618e-10	110.39
EIIRPSSPTPDHLR	MD13G1109300	6.7415e-07	80.738
EIISDPSTPKPNPAPFSYTSEGK	MD00G1061700	2.0585e-30	111.81
EIITDPSTPKPNPAPFFYTSEGK	MD12G1171800	3.5648e-11	82.6
EILADSISSDDDSLPSPFVETIPVASKPIPR	MD11G1275800	5.1244e-24	64.726
EILHIQGGQCGNQIGAK	MD11G1084600	3.2761e-17	102.63
EILHIQGGQCGNQIGSK	MD14G1235900	0.0019144	52.93
EINSIEHPAQGNSDSEDEKPIGAR	MD13G1176900	8.4334e-26	99.114
EIPFPSKR	MD03G1172300	0.021441	58.699
EIPLGDSSGLLK	MD05G1214100	0.00020697	76.073
EIPSLQLINQTLSYAR	MD06G1111600	0.032685	19.58
EISDDEDEDTKKEEEGDVEEVDEDKEK	MD01G1208700	1.3713e-32	102.69
EISDDEDEEEKKEEEGKVEEVDEEK	MD11G1037400	8.6852e-171	173.55
EISGSGNEVLTK	MD03G1260100	4.372e-16	118.08
EISSAPITPR	MD15G1235300	0.0034795	82.651
EITGSGIFAPK	MD08G1181800	0.021252	44.511
EITPSSK	MD05G1105600	0.074398	33.692
EITSPINLTPTASHQAVVR	MD16G1063200	0.00012466	43.794
EITSPINLTPTSSHQVVVPR	MD13G1064700	6.4192e-18	100.97
EIVEVQELK	MD07G1178800	0.033638	74.173
EIVTSPGPEK	MD04G1037600	0.000235	92.295
EIVTSPGPEKDEQGRPDGNK	MD04G1037600	5.3811e-133	169.05
EKADLFSESQR	MD01G1021000	0.0093984	53.567
EKAPPVESPTASSPK	MD10G1140800	2.6481e-36	132.74
EKAPPVESPTASSPKVDVK	MD10G1140800	6.9896e-05	57.735
EKAPQVESPTTASSLK	MD05G1135500	2.367e-204	238.79
EKDERPRSFDEQVTR	MD11G1074000	1.4231e-05	74.793
EKDETQESVPIEDSKSDTEDSVTPSLQK	MD08G1211200	5.0164e-158	165.48
EKEIVIEEEKKEEVVEEK	MD10G1224100	1.7891e-38	123.63
EKEMDYPKGTR	MD02G1060800	0.072806	17.167
EKISGDDHKEEGYHKEDTAVPVEK	MD15G1003900	1.926e-15	84.561
EKISGDEHKEEGYHKEEDTAVPVEK	MD08G1004500	0	295.72
EKKPEGSQITPGRVPESTNR	MD03G1231300	1.3772e-05	50.783
EKLPGGGNKDDQYSGGTQTTTPYGGGTTYK	MD02G1140000	0.063623	9.0338
EKLPGGGNKDDQYSHGTQTATPYGGGTTYAGEGER	MD02G1140100	0.04206	12.403
EKLVVVESEDEQSNQSTFK	MD04G1177700	7.9329e-107	159.81
EKPSIGTVIAVGPGTLDEEGNR	MD02G1096600	4.7339e-08	69.272
EKPSIGTVIAVGPGTVDEEGNR	MD15G1221300	1.7366e-37	113.73
EKPYSYSPINSPR	MD11G1249800	2.9458e-71	173.49
EKQDETLQYSPDQDQKELSDSDDGLDSLDFPEVPK	MD00G1078400	0.036065	12.237
EKSDPILPASK	MD08G1054700	0.004347	64.842
EKSLSQAFSQQIWR	MD01G1087900	0.00040855	51.726
EKSSDDPQSPPQEAPAPPPPAAPSR	MD00G1031700	0.0001468	32.882
EKSSPKPPEKEEK	MD02G1236600	0.016336	39.016
EKVTSLTLVQ	MD16G1148600	0.0066028	58.781
EKYADVAETFIGKYFTRR	MD02G1287600	0.0079077	28.393
EKYGLDTAEFTYNPSESHR	MD16G1270100	0.00010652	43.696
EKYGLDTAEFTYNPSESQR	MD06G1039300	5.7074e-33	113.42
ELDFTNSDEITK	MD05G1293800	3.3278e-123	156.17
ELDFTNSVDITK	MD10G1271100	0.00015603	87.647
ELDISNNQIHALPDTFGR	MD10G1041600	0.019603	32.366
ELDLGSPVSPLR	MD03G1241500	2.1141e-57	174.59
ELDQNTNFDWNR	MD11G1234900	4.3564e-93	155.97
ELDSNSEKGVDGDDLSDQK	MD01G1114800	1.7587e-05	78.976
ELDYLVGAVSSPK	MD10G1210500	1.5572e-69	168.55
ELEEQEFLAEAEDSDDELSALIR	MD10G1310700	1.0278e-08	63.869
ELFDELAFSPR	MD13G1143700	0.00062875	77.42
ELFETIGIPYDASFSSPSR	MD11G1001000	2.9069e-11	90.308
ELFSNNNILALK	MD17G1280500	0.020887	53.08
ELGIDKLELSR	MD11G1280400	0.026166	48.527
ELGIDKLELSRR	MD11G1280400	8.9212e-05	76.358
ELGINKLELSR	MD03G1260100	0.01544	36.292
ELGPVTLSKL	MD16G1158200	0.020444	39.006
ELGQEILNSSPSISR	MD14G1227200	2.6641e-93	182.17
ELGQEILNSSPSSSR	MD06G1216700	2.5282e-118	207.16
ELGQEILNSSPSSSRR	MD06G1216700	5.0015e-64	142.88
ELGSNSASIVGSSPNSWSK	MD14G1068200	4.0846e-05	60.735
ELISNASDALDK	MD11G1037400	5.9979e-22	120.57
ELISNSSDALDK	MD01G1208700	0.0075246	66.023
ELLIPVADSGDEDASSKPSSSSSSSHHTGR	MD15G1182700	5.1425e-97	139.02
ELLNYLYWSNGPQTGSPSESNK	MD09G1071400	3.6765e-08	65.16
ELLPFFDSAYQGFASGSLDGDAQSVR	MD08G1117500	0.010069	16.225
ELNITDPEDGANNNDEGSSGK	MD11G1095700	1.156e-05	47.603
ELNTNSPGYQAPYAADQSKPQPNYQQQQQPK	MD05G1178300	3.6991e-13	52.249
ELPIKSPR	MD04G1178500	1.4794e-08	140.48
ELPQLLNDNFSQLDTSR	MD14G1077300	1.1759e-129	182.15
ELPSYNSALNDR	MD06G1043800	1.828e-92	160.78
ELQAIDRSPLPSHQIDVER	MD05G1096300	0.0001035	65.207
ELQVGSDNDIGEDNHEDDTSSLGWK	MD15G1245500	1.0343e-111	149.52
ELQVGSDYDNGEEHHDDDTK	MD02G1133100	0.0061466	34.148
ELQWAHAQRTLHGLQPPDTK	MD14G1192600	2.8348e-08	86.791
ELSCLSLTDK	MD07G1249400	0.042874	37.144
ELSDSDDGLDSLDFPEVPK	MD00G1078400	0.034491	19.912
ELSLDTQLSAGTK	MD10G1087600	1.1358e-16	117
ELSPASLLDHLNQIGGK	MD14G1159300	0.00012009	49.592
ELSPGPSRSPLAGYNYGLSR	MD09G1120600	4.3728e-45	119.48
ELSPGPSRSPLGGYNYGLSR	MD17G1111500	7.2797e-72	139.04
ELSPSFLR	MD05G1355900	0.00014343	113.18
ELTNSQGLLKSPK	MD12G1168800	5.3282e-34	133.86
ELTNSQWLLKSPK	MD04G1155600	0.0047552	39.91
ELVADDAWLNGEFISTVQQR	MD16G1219000	5.9112e-09	88.283
ELVALSGSHTIGQAR	MD04G1170900	9.1932e-15	109.07
ELVNSPANVLTPGK	MD02G1007600	0.00058203	60.901
ELVSHKSTVEELTDK	MD17G1128600	2.8252e-27	122.44
ELVYALLDPDATGDTSPTR	MD13G1244000	6.1895e-107	158.89
ELVYALLDPDATGDTSPTRNQFSK	MD13G1244000	1.191e-13	81.346
ENESRDISDESLDTPLLLEQETSTDPSK	MD00G1085500	0.0048146	20.239
ENFEDLPEKFDVVYDAVGQSDR	MD09G1033600	0.031613	19.693
ENLHEPILSSR	MD09G1291400	0.0034253	54.898
ENLNIGDEVLLLSDGNGDFTR	MD14G1014500	0.0040204	24.552
ENLSPGSTVSESK	MD03G1294700	4.5307e-43	136.08
ENNEISSEATEPEPDVGENK	MD09G1214400	0.0043119	27.129
ENNEVSSEATEQPEPAVGENK	MD17G1196800	2.1232e-09	88.282
ENNLQLSVIEQPTEVIHASPER	MD01G1070100	4.4662e-08	54.167
ENNPSPVCVSPQDSR	MD07G1118700	7.224e-08	88.565
ENPPPIESE	MD06G1021100	0.0016607	87.568
ENSGFGFLLPR	MD15G1212800	1.2259e-41	141.88
ENSSPSFSEGIAPR	MD08G1012300	0.035506	28.627
ENTEGEYSGLEHQVVR	MD12G1116100	0.034429	31.089
ENVSSEALEAAR	MD11G1051200	0.061282	45.28
ENYSYGSYPESGNSSPR	MD10G1057400	5.9066e-11	93.776
EPDPPLITDLYTPLSPK	MD15G1139500	9.2782e-06	78.708
EPERPQQQSERPPSPETWR	MD05G1335400	1.7071e-07	82.885
EPFISLNPFGQVPAFEDGDLK	MD03G1282700	0.0017328	28.959
EPKKSANISFSNHVSPTLPK	MD07G1274900	0.070227	12.38
EPSSIEK	MD13G1257200	0.020685	65.278
EPTSSSPLTQTDPEDVSRSPPSSPNSSTR	MD05G1030200	0.0057289	19.131
EQAVWALGNVAGDSPR	MD13G1158900	1.1915e-63	145.04
EQDPEAGIQAYASPPEASPR	MD08G1015800	9.2276e-06	67.01
EQEQESFEEEVESK	MD01G1237800	0.039002	39.348
EQETHISDGPSAVSPNR	MD14G1221400	0.00010915	50.202
EQEVAPSSPSASGR	MD11G1129800	0.00061702	57.366
EQFEAIERPNLQLENPSPK	MD13G1157000	9.8944e-152	179.33
EQGFEILAFPCNQFGDEEPGSNK	MD06G1081400	5.3756e-16	94.259
EQGQVYAEPPRQENQDIQR	MD08G1235100	0.02091	26.412
EQGRNDAEDDLSELSEGEKEK	MD10G1002500	2.305e-45	122.8
EQGVETLDSSHFITPDNVER	MD06G1205500	0.0041472	38.736
EQLSPVPQPLPLPSPQVAAALR	MD04G1174400	0.016916	18.356
EQPSSSKKVDQLQSSFSLER	MD08G1108000	8.7704e-14	77.08
EQQLNELELQQANILGAAPPQK	MD00G1060300	2.3337e-08	59.857
EQSHTDDETADEDQHQPVYVQEPITSEH	MD08G1150300	3.1659e-228	186.33
EQTDLEVNLLQDSLNNIR	MD13G1003600	1.2543e-126	171.56
ERDEYSNYHADY	MD01G1147700	0.00019974	73.834
ERDSEAEPLNI	MD07G1295900	1.1806e-06	98.942
ERDSPEIGRLPSSSPYKR	MD01G1196700	1.8762e-62	99.954
ERESGGEIGGGGGEGLK	MD05G1300700	4.0921e-19	66.732
ERGSPDYGRGPSPGAYR	MD01G1196700	0.0017571	43.658
ERGSPDYGRGPSPGPYR	MD07G1264000	0.00019899	57.152
ERKPEGSQITPGRAPESTNQR	MD11G1252300	0.05598	15.297
ERPKYPIKEDADSPR	MD11G1252300	0.00046253	61.096
ERPVVLSYK	MD01G1133600	0.0022638	87.184
ERSSNFSAAFVR	MD13G1009300	0.003452	59.248
ERSVSEIQQHSSLQR	MD12G1196100	0.015922	27.483
ERTPPRVSISK	MD16G1069300	2.3042e-10	86.548
ESANYENTFSNSGSPAGQGAHEDGDEKDRR	MD07G1109500	0.048077	11.044
ESDFFGSSAAPFRTSFDSQTSR	MD05G1135500	0.0081701	32.882
ESDSQDESQGVALEK	MD15G1114900	1.1364e-85	164.01
ESEPEHGHDSHGHGHGHSHGFGDDDEDGGVR	MD08G1061900	0.057879	5.9789
ESFSKLDESK	MD11G1209700	4.9472e-16	90.697
ESGGSVTAGNASSISDGAAALVLASGEK	MD09G1128400	1.5408e-228	189.02
ESGSIVDIPILGK	MD05G1122800	0.030083	30.739
ESGSLLDIPILGR	MD10G1125400	0.0035079	56.872
ESGSQSPELELRPSDPPTTDSLK	MD03G1285800	4.609e-07	52.721
ESGVEVDPFGDLNTENER	MD15G1113400	0.053288	16.924
ESIINQNDVAR	MD08G1041500	0.00011625	73.632
ESIQTWSGPLVDPAAVGAPR	MD13G1173900	1.6554e-08	85.062
ESITSFQSVLDGK	MD16G1033600	0.0047157	56.569
ESIYSDDESSDEQNQVAVAR	MD05G1205400	0.0035529	29.603
ESLGYFPSLGGR	MD12G1117400	0.04698	31.089
ESLIGGSSEGDLEYFR	MD14G1242100	4.0192e-05	71.148
ESLPANLVQAQR	MD17G1068900	1.2411e-09	106.4
ESLQAWSGPLVDPASAGGPR	MD12G1233100	7.2806e-06	59.539
ESLQAWSGPLVEPASAGGPR	MD04G1216500	7.9732e-06	57.238
ESNHNNNENNNNNNVTSYAQALVVDSHDNHPK	MD12G1004900	4.5588e-93	128.49
ESNHNNNENNNNNVTSYAQALLDSR	MD14G1003400	7.467e-130	158.8
ESNIPRSPK	MD13G1246200	0.020593	72.2
ESNPIGASLIGR	MD17G1209200	0.00014458	89.923
ESPEPPPEPVESPK	MD09G1255900	3.505e-05	73.735
ESPSQHQSSGLSQSATRPDGR	MD01G1070100	2.1067e-18	98.21
ESPTAYDNLR	MD02G1013000	2.113e-10	105.25
ESPTHSGAFVR	MD05G1351400	0.00026535	73.499
ESSAFSGNLGELER	MD11G1016100	8.8195e-84	157.37
ESSASPGIFGAIFAPPSK	MD04G1139000	3.2397e-23	106
ESSDSEINVPHQTPNK	MD17G1112600	0.023023	33.893
ESSNYENTFSNSGAPPGQGALEDGDGK	MD02G1213500	0.0018045	22.695
ESSNYENTFSNSGAPPGQGALEDGDGKER	MD02G1213500	1.4994e-13	54.419
ESSPGFDVLVDDEHGDSDYYHGEER	MD16G1008200	7.2002e-13	66.613
ESSSKDLTSLCSNYSSLSIAK	MD15G1331600	0.020889	20.921
ESSSQLYDGFPSPR	MD13G1005600	0.002219	46.494
ESSTSDSSPRPNANLSAPVGNMAR	MD04G1169500	0.011786	19.992
ESSYGGDDNASEYGYGDTNNEK	MD16G1106200	0.017359	25.257
ESTEKPSVRSPDNLSQK	MD00G1181300	2.0635e-166	207.54
ESTLHLVLR	MD17G1280900	0.0068117	62.546
ESVDLPVGSYNPSESLLGTSPVSASPSSR	MD06G1210100	0.00028358	29.371
ESVQQTTQNAAQGGGTEFNR	MD16G1163100	5.1218e-18	99.409
ETAESIPFSSNK	MD15G1098800	0.00044451	71.806
ETDKVANQLQSTGISSGGGDGAASSAPK	MD02G1080600	7.6291e-20	69.578
ETEDIPSSPREDPSVEAAVQSK	MD15G1038500	0.00029464	38.986
ETGEAAPVSEGSEEDSEQK	MD14G1072600	1.8665e-08	89.272
ETGEAAPVSEGSEEDSEQKTLQDESDSER	MD14G1072600	0.0047513	21.479
ETGPDFAESPR	MD12G1046400	0.00047271	80.102
ETGPDFTESPR	MD14G1045000	2.346e-31	130.61
ETHEKIPTATPIASEEASK	MD15G1151400	0.0076124	29.058
ETIDAVDEVGK	MD13G1088200	0.053454	42.475
ETLQELIGQGK	MD07G1010400	0.0020277	76.302
ETPEAHIFK	MD07G1210400	0.031847	31.871
ETPEIAASPK	MD06G1034600	2.1708e-22	110.51
ETPEIAASPKAPHTYVTSTVK	MD06G1034600	0.0023415	34.78
ETPSVAGIINPGSEGFQK	MD16G1154000	0.0018837	42.716
ETRSQALSPDMTKLK	MD11G1143600	0.015791	24.407
ETSSSGNQGTQDIPDDDFGDFQAAG	MD09G1239500	0.00011321	31.36
ETTKEGSDDEGQETNALEPSDR	MD07G1149400	0.058671	16.324
EVALETSSFSKYAGFTGVR	MD10G1114500	0.02046	36.502
EVASEKEEEYKDIK	MD16G1132300	2.557e-203	245.18
EVASEKEEEYKDIKENEVVFAPSSAIVEPESK	MD16G1132300	0.0047879	21.097
EVEAIGGNVQASASR	MD02G1068800	4.8958e-05	62.357
EVEAVCNPIISAVYQR	MD14G1134100	2.6801e-09	74.789
EVEEGDEGSGGGGSAAVGSVR	MD17G1191000	2.3067e-34	113.31
EVESGGDVAVAVEEKPAEPEPAEISQLK	MD10G1327900	3.4173e-62	119.99
EVETTLPKSARNSNAGSNSLSK	MD14G1042900	0.0012394	35.215
EVETVCECSSPSSNGA	MD09G1051100	0.0010703	50.178
EVFAASEISGEK	MD02G1007600	0.060333	46.069
EVFSDYNKSPEDPLQPR	MD10G1087600	0.0010412	41.088
EVGTSEIVEVAASPR	MD00G1008200	1.9042e-16	91.276
EVHASGEVSVS	MD08G1236500	1.8453e-44	173.6
EVIDVNQDPLGVQAR	MD05G1321700	0.017786	23.456
EVIEAVSSFNEKPLILALSNPTSQSECTAEEAYTYSEGR	MD02G1064800	0.002363	15.918
EVILDAPDGLKSPQGNPPTNNTEAEEPR	MD14G1001900	6.1889e-13	55.158
EVLAPSNSVSSTSPSTLHNLK	MD05G1123400	1.6695e-151	172.75
EVLAQNCDTPADQQR	MD10G1139400	3.358e-46	136.6
EVLQREDDLNEIVQLVGK	MD17G1162700	0.066875	21.676
EVLSQNCDIPADQQR	MD05G1134300	0.00059848	70.26
EVNISDLVNSSDNDLKDK	MD09G1187200	4.7644e-05	77.221
EVNISDLVNSSDNDLKDKEK	MD09G1187200	2.3358e-72	140.59
EVNLQVDRSPR	MD00G1181300	5.9001e-157	249.97
EVPAPSNSVSSASPSTLHNLK	MD10G1126400	3.1656e-102	152.07
EVPSGEDIR	MD14G1039700	0.039403	50.354
EVQAIDSEFNQVLQNDSCR	MD03G1052300	0.0034768	30.042
EVSAAAAAGNYAPFQVPVHESISPVQVPVQLDFQQK	MD13G1080700	1.8453e-10	43.416
EVSDRSLVGDERPK	MD13G1077100	0.0002464	61.127
EVSSFLHSFSDHNNAR	MD05G1043400	0.056241	15.162
EVTAELPIYLANSLNSLR	MD09G1187000	6.5513e-05	57.484
EVTEIANSESFGR	MD10G1119900	0.060157	27.514
EVTEIANSESFGRR	MD10G1119900	0.00016447	53.565
EVTGQNISSQSEASPVK	MD06G1230500	5.1785e-57	136.02
EVTGQNISSQSEASPVKHTK	MD06G1230500	1.6249e-08	86.946
EVTVVSGLPASTSTER	MD08G1043500	2.608e-23	112.55
EVVDSDDEDDLSK	MD15G1223900	1.4242e-32	130.47
EWLPTVVERPSPSAL	MD13G1192300	1.1572e-07	87.676
EWNSPARYPTEIK	MD04G1021500	0.0031215	60.489
EYDSQKDLQNLLSNYGGTPR	MD02G1096700	0.072759	14.89
EYEQPSTDSDGLSPK	MD01G1068000	6.5031e-06	76.176
EYFDGVTPK	MD03G1078000	1.6617e-05	98.105
EYFDGVTPKR	MD03G1078000	0.048207	46.069
EYKPDIHILSNASCTTNCLAPLAK	MD13G1111500	1.8481e-68	133.84
EYLPIVGLADFNK	MD08G1117500	0.026581	43.761
EYSPSRSLER	MD09G1105200	0.0016459	77.894
EYSPSRSLERER	MD09G1105200	0.024318	48.216
EYTGAPYFSAISALK	MD16G1186000	1.5966e-08	93.909
FAAGTEAIAK	MD10G1210600	0.015393	74.841
FADTSPSSSYSQK	MD15G1435900	5.1624e-08	103.79
FADTSPSSSYSQKEDILSICK	MD15G1435900	1.6667e-18	101.41
FAEILTK	MD11G1130600	0.0047876	112.37
FAELNQGAATQD	MD11G1108200	4.5004e-54	127.87
FAELVTK	MD11G1131300	0.0050442	111.82
FAGEVTNSNAGISSSPSSPDPKPK	MD06G1057100	5.5591e-10	57.347
FAGILSPPTGR	MD15G1434000	0.0032817	64.224
FAGIVSPPTGR	MD08G1240800	0.0036933	63.185
FAGQEFGTTTGRPR	MD00G1080700	0.0087273	33.872
FAGVNSAEEGVGSVGNLGSGSR	MD04G1064900	3.6334e-06	50.956
FAGYQSEIARSK	MD03G1126500	0.022114	55.724
FALESFWDGK	MD14G1005500	0.06159	46.352
FAPPSPAK	MD01G1086500	0.03362	62.633
FASFSAR	MD15G1083600	0.00078578	116.25
FASGPLGR	MD02G1244700	0.0028279	94.309
FASINVENVESNR	MD12G1018800	3.3381e-99	202.29
FASINVENVESNRR	MD12G1018800	2.4289e-99	190.1
FASPPSLAQVIVNK	MD02G1132800	4.4888e-05	73.279
FATPVPTTSGLSFSK	MD05G1020200	5.417e-08	93.381
FAVAAAPVAAAASGGAPAAAK	MD07G1215800	2.3626e-18	97.352
FAVAAAPVAAAASGGAPAAAKEEEK	MD07G1215800	6.8365e-13	61.03
FAVGSAFAAAADSDNSEDR	MD03G1043100	4.8729e-17	100.53
FAVGSAFAAAADSDNSEDRSSK	MD03G1043100	0.001151	28.686
FAVIHCDNTNANNNPR	MD12G1258100	3.5956e-173	222.55
FCAHEYEKAKDMAAAALAYK	MD03G1282000	0.045735	20.251
FCSLAGLRKEGGR	MD16G1029100	0.061304	21.55
FDADQFTPR	MD14G1039700	0.048164	57.175
FDASTFSVR	MD14G1131500	9.9526e-16	161.19
FDDGVGGDNEVQR	MD17G1155300	4.7115e-40	95.428
FDEINGVTSTESVDESRTSPSK	MD01G1237800	3.9287e-29	110.89
FDEIQLDNNEAVEK	MD03G1238600	1.2422e-06	81.703
FDENDDSDAEDETIDQQPSAAGQSDAKPLASAEHDAK	MD05G1037300	2.1561e-83	106.84
FDETVASPSYSQVTSELDDPAR	MD00G1016700	0.00071318	31.771
FDFTIQNDGQQVTLR	MD03G1179200	7.0065e-05	69.261
FDFVAPNRVPGQSDSDEPK	MD05G1239100	0.055925	18.27
FDLSSGSPDRPLYTSGQR	MD15G1211900	2.7622e-99	159.77
FDNEFFQQSESSSNFR	MD12G1120400	0.001973	45.916
FDPGSGPTGANSPQSR	MD16G1283200	1.0661e-173	228.91
FDPGSGPTGASSSQSR	MD06G1004200	4.4512e-88	131.3
FDPIKESIVSR	MD03G1210100	7.7955e-23	120.06
FDQLLVELK	MD07G1178800	3.8241e-09	94.692
FDRPPNFGSPGVSSSLDK	MD13G1080600	4.9609e-99	161.04
FDRPPNFGSPGVSSSLDKLNFIPSGLPLLR	MD13G1080600	0.017658	15.918
FDSFRSTQDTGFFPQPETLGR	MD05G1135500	1.3885e-05	46.494
FDSFRSTQDTGYFPQPETLGR	MD10G1140800	1.7742e-07	83.944
FDSFSSNR	MD06G1007400	3.3226e-06	120.76
FDSFSSNRHDVGFSSQPER	MD06G1007400	7.3046e-167	196.78
FDSFVDSESLK	MD07G1219900	1.152e-15	113.25
FDSINSTKDFGQGAYSFDETDPFGSSGPFK	MD06G1007400	2.9881e-07	41.65
FDSINSTR	MD06G1007400	5.5545e-05	111.94
FDSINSTRDFGGHTR	MD06G1007400	6.4088e-05	70.072
FDSISSSKDFGR	MD06G1007400	1.2007e-53	153.09
FDSPPSGSTQLFER	MD10G1054200	1.8562e-19	118.21
FDVYVNDDADSLAGK	MD05G1320500	9.7548e-20	116.09
FDVYVNDDADSLAGKDK	MD05G1320500	5.2026e-70	142.23
FDVYVNDDAESLAGK	MD05G1319800	4.6984e-06	77.969
FDWDHPIHLQPQSPPAVK	MD13G1064400	1.2142e-115	166.67
FDWDHPIHLQPQSPTTVK	MD16G1062900	1.8715e-138	191.2
FDWELRSIQVEEFER	MD09G1037400	0.041689	21.676
FEDASETSSSHGGLTSAGAVPVPQLPR	MD11G1182100	1.6144e-40	108.77
FEELNNDLFR	MD14G1134100	1.6856e-28	137.98
FEELQPAEEFSTPLSSPAHFQDSK	MD12G1249200	0.00068399	28.675
FEELQPVEEFSTPLSSPAHFQDAK	MD04G1230900	0.011218	27.119
FEGSTGSHDVHDHQPLR	MD17G1004000	5.1002e-05	58.885
FEIGISNSGSQSEVTIPAVQLVGR	MD16G1212500	0.00012358	33.79
FEKVNFESNGLADDGLVGSQDVEVK	MD05G1117800	0.0025017	22.257
FELGISNSGSR	MD13G1209700	3.6989e-62	198.29
FELGISNSGSRSEVTTPAVQLVGR	MD13G1209700	8.2346e-16	86.449
FEPPPSPPSSYDNR	MD09G1126700	9.518e-08	89.484
FESGYLSDTSR	MD02G1308700	0.04355	34.432
FEVLSSTTNSGR	MD08G1015800	4.6647e-33	133.87
FEYAAGLDSESPNR	MD12G1054100	6.5257e-99	190.18
FFEPPEYVFSPCSR	MD05G1115200	1.1214e-18	112.91
FFFDLGNNNR	MD03G1000100	1.3291e-30	166.07
FFGALGGPAETSNTGSGNNEESNSGNR	MD14G1245300	0	252.31
FFPSEFGNDVDR	MD10G1073500	7.1789e-22	119.39
FFSASLPGSR	MD02G1288400	0.0056113	53.448
FFSASVPGSR	MD11G1186800	1.9868e-10	105.65
FGAADTFKLPEEIDVSHLS	MD17G1085600	3.6044e-05	77.959
FGAVEAVGVGSNSKR	MD02G1212600	6.9132e-05	72.359
FGEAVWFK	MD17G1281900	0.053522	47.657
FGEILTK	MD04G1011300	0.0038123	113.89
FGEWDVNDPASAEGFTVIFNK	MD11G1032200	2.3986e-06	76.21
FGFGTK	MD04G1151300	0.015593	65.777
FGFLKPEISPEGLTK	MD17G1070500	4.4542e-08	85.203
FGFLKPEVSPQGLAK	MD09G1080000	2.4316e-14	106.87
FGGDHNFSQSPNPVGIAR	MD07G1257500	0.0023212	31.883
FGGSEVQVPSGGFNFS	MD13G1158900	0.00017718	69.081
FGGTSSLEETSSSSQSR	MD04G1150800	1.144e-97	156.67
FGIGGQSSSPTSYK	MD09G1065800	5.8008e-35	127.3
FGISFADNK	MD13G1279900	0.00040094	79.128
FGIVEGLMTTVHSITATQK	MD13G1111500	6.9476e-05	57.802
FGLLPTQQSPLKH	MD05G1194800	8.4508e-06	91.845
FGLLPTQQSPLKY	MD10G1181400	2.175e-07	98.943
FGLSSLSPR	MD00G1129800	0.024572	61.235
FGNISPSLEK	MD15G1387600	0.0064563	68.676
FGNLLGHSPGK	MD08G1078900	1.1574e-46	150.29
FGNLLGHSPGKTDK	MD08G1078900	9.1134e-73	154.49
FGNQLSFSSR	MD02G1315700	1.044e-22	98.902
FGNSGSLGFEFQQLNR	MD15G1081800	0.064987	27.58
FGNYFFSAPTSPTR	MD10G1090600	5.9113e-10	103.13
FGQSPPQADFLDLLSR	MD16G1124000	3.918e-92	162.42
FGQSSPQGHQADFLDLLSR	MD13G1123200	4.9138e-79	146.17
FGSALNIETLVAAAEK	MD07G1112500	7.5409e-31	121.77
FGSALNIETLVAAAEKR	MD07G1112500	1.1373e-07	84.975
FGSGELVR	MD08G1211000	0.03207	65.933
FGSHLGTLK	MD16G1097200	0.021479	66.617
FGSIFR	MD02G1064800	3.6345e-05	102.12
FGSLLKK	MD01G1237800	0.018796	78.192
FGSLSALDGRPGSASK	MD01G1065800	3.1003e-14	101.17
FGSLSALDGRPGSASKR	MD01G1065800	0.005171	31.917
FGSLSSPEVNK	MD11G1054300	0.0018341	67.997
FGSVSLGSQEESLSNTESPR	MD17G1266600	7.7654e-117	160.66
FGSWPDGIDSTVR	MD14G1054700	0.0020325	61.165
FGSYGDSQSGGGFSGSSSNR	MD17G1123900	0.00018829	45.237
FGTFGSR	MD11G1308000	2.9411e-08	122.19
FHGGSTQRSSPDQPSSPHLQR	MD01G1079200	0.0002628	47.647
FHTQGDDSPDVQEKPDVK	MD03G1254200	0.0026165	34.19
FIEDVIGQN	MD11G1076200	0.0012685	76.847
FIQVSCLGASSSSPSR	MD10G1175400	1.3347e-24	81.016
FISNQHYDFPK	MD16G1024700	0.0003301	72.531
FISPSNSLR	MD06G1031300	9.4733e-16	122.69
FISPSNSLRFSPPHESGSR	MD06G1031300	4.2571e-33	113.13
FISTVEKSPSQR	MD17G1020600	0.00012031	85.909
FITPIGSPVR	MD15G1235300	1.7824e-19	120.53
FITPIGSPVRK	MD15G1235300	9.4347e-05	94.128
FIVEASAK	MD10G1073500	0.06835	75.738
FIVPESPK	MD16G1089900	0.017991	82.029
FIVPESPKINTGVR	MD16G1089900	4.8382e-07	81.656
FKDEIIPVATK	MD04G1003800	0.0059971	57.225
FKEGPGISAPLPISEK	MD16G1130200	0.010947	29.077
FKSIPSILELDSLK	MD09G1278300	9.0761e-05	66.977
FKSQEFGVQK	MD11G1265400	2.2781e-27	114.7
FKVTSADLSPR	MD17G1033700	0.0013725	73.834
FKVTSAELSPK	MD09G1031900	0.0086273	61.649
FLANQGGSSRSNSG	MD08G1049700	2.4057e-06	83.891
FLETGEASEGGNSEPAR	MD12G1224200	2.2256e-07	87.352
FLETGEASEGGNSEPARKPSSFR	MD12G1224200	5.0752e-11	83.879
FLFSATTGPEK	MD05G1037300	0.050393	50.354
FLFSNEQK	MD10G1240500	0.034787	70.552
FLHAVYR	MD05G1348100	0.00072549	89.903
FLLQSVVASPGTTTK	MD07G1115600	0.0094942	37.157
FLPSSTHFSSSTASQDSQPPQQGQQDHEEDGGNEDR	MD16G1140800	0.000205	22.202
FLQQSAPVNIPDWSK	MD11G1216500	2.4097e-08	94.281
FLQSPENADR	MD10G1257900	0.00086495	72.29
FLQSQQYLPVR	MD14G1178400	0.00070717	76.073
FLSDIDDQEGLR	MD06G1016200	0.0005476	80.69
FLSDSEDEKTDSK	MD00G1067500	2.9119e-23	124.29
FLSGDGQDILKSPNR	MD09G1210500	0.00028675	61.87
FLSGSLLPDNVLSPK	MD09G1031900	1.1279e-07	84.375
FLSNGEPGTAQNVDK	MD01G1051200	1.6542e-07	71.531
FLSPTQSDR	MD06G1031300	7.2052e-20	118.28
FLSQLPSNVSENQIQTSSIGIR	MD03G1072600	3.1003e-08	64.27
FLSTSTATSSSWSSVK	MD16G1084200	0.0025673	48.216
FLTQSGTFKDGDLLVNK	MD02G1084700	0.00012074	63.488
FLTYSNSDSEDSTSFEAPK	MD12G1054100	0.00010429	63.691
FLVSDSFPGNDR	MD15G1154800	4.2443e-06	99.5
FMYIVRSDAGQPLR	MD15G1245900	0.066624	19.678
FNFSHGSHEYHQETLNNLR	MD11G1001600	1.6901e-167	198.96
FNFSHGTHDYHQETLDNLR	MD16G1005100	2.5228e-24	107.72
FNLESSPINTK	MD17G1215800	1.5398e-36	107.93
FNNIPQVK	MD16G1154000	0.062787	56.721
FNPFQNTSPSK	MD06G1054200	1.097e-15	113.54
FNPFTGSGR	MD10G1062700	2.1643e-07	107.09
FNPFTGSGRR	MD10G1062700	0.00011614	92.99
FNSLSLK	MD14G1069700	0.0073407	93.701
FPDSVTPPTVPDSLVK	MD08G1208700	3.5608e-05	75.548
FPGQLNSDLR	MD11G1084600	0.037601	57.785
FPGVPFTFFSQR	MD17G1209200	0.00015953	75.764
FPINFHPENNENAEQQNPHSPDHVTETR	MD16G1033700	3.1911e-20	71.098
FPSFSSQNSEPADR	MD07G1132600	0.0057345	38.227
FPSFYHSLFSEK	MD17G1240200	1.0335e-95	209.39
FPSLPVTGTVAHAHPSSSPFSR	MD01G1001900	4.2839e-215	197.04
FPSMDNIVQK	MD02G1211000	0.0027814	64.224
FPSPSSASPR	MD15G1363900	5.6344e-05	96.059
FPTLVSHQESLEAK	MD14G1022900	0.0069731	41.621
FPVDLSGQGQNK	MD14G1001800	3.2484e-06	100.69
FPVVLSHSSR	MD05G1120900	0.012862	57.792
FQASSTILATGGYGR	MD15G1263800	1.1611e-05	78.69
FQDINEVISAILQHQ	MD10G1147300	0.0004943	50.305
FQEVAESQSPEEESK	MD03G1065200	3.7497e-36	131.48
FQEVAESQSPEEESKEATEAAGLLDK	MD03G1065200	7.3492e-281	204.86
FQFDENLGQEITSPR	MD14G1003600	0.0048787	42.633
FQFGSFR	MD07G1077100	0.0069377	89.698
FQHDEQLLACTYPAQDAK	MD16G1108700	9.9955e-05	71.592
FQNEQESPVHEPR	MD15G1435000	1.4845e-05	86.548
FQNSPRYSEAGDYHFDNLSR	MD06G1007400	3.9653e-171	182.35
FQQDQTPSPSIK	MD09G1290300	1.2022e-53	141.82
FQQHHQFQEQVGTPGGGGAR	MD07G1138200	1.4871e-05	53.304
FQSDDDQEDRFHR	MD01G1079300	6.3405e-44	139.58
FQSLGVAFYR	MD10G1077700	0.00031483	90.614
FREDLFKDDNQGQGESGSGDGGGSPSR	MD08G1240000	4.0627e-18	67.553
FRGDDKPPAHLGSSR	MD15G1141900	4.0714e-07	80.316
FRSDDDKEDRFPHR	MD07G1148200	1.573e-06	78.95
FRSEEQSPR	MD12G1041700	0.012966	46.462
FRSLDFGER	MD10G1241700	1.3083e-15	136.38
FRVPVEPY	MD01G1185500	0.0063605	94.262
FSAAPLSPK	MD05G1006100	3.3637e-11	125.82
FSAAPLSPKK	MD05G1006100	8.569e-21	126.1
FSAASYPDLEKSTSDDDLAVK	MD00G1009000	1.3701e-12	91.416
FSAPATPNPFPSAGGNPFG	MD02G1063100	0.013325	29.842
FSAVPLSPK	MD10G1002100	8.9471e-16	138.89
FSAVPLSPKK	MD10G1002100	8.569e-21	126.1
FSDSEPGSSSPLQR	MD16G1220700	4.8416e-184	174.18
FSELSGNDIFK	MD08G1181800	6.043e-05	92.939
FSEQNIGAPPSYEEVVSESRSPVHSER	MD04G1031100	1.1901e-87	134.64
FSEQNIGAPSSYEEVVSESRSPVHNER	MD00G1184300	1.1928e-102	145.86
FSFDRPTSPSR	MD15G1161800	4.9576e-05	89.43
FSGAVEAFSR	MD05G1193800	1.0793e-28	135.02
FSGFSPLAPLVSPR	MD15G1373500	1.162e-13	106.39
FSGIRSPADISEAGR	MD11G1041300	7.8972e-93	178.71
FSGLLSSSGSPR	MD07G1303800	8.3581e-77	200
FSGSNATEPSPISK	MD02G1282000	0.00062794	53.255
FSGSPREPLLGSK	MD03G1268300	0.0049907	38.889
FSGSPREPLLGSR	MD11G1289100	2.1863e-32	130.21
FSGVNSGEEGVGSVGNLSSGLR	MD00G1110500	6.1152e-38	114.62
FSHSNFHSPLFSTK	MD03G1127100	7.5837e-07	78.078
FSLAPLVPR	MD10G1210500	2.4253e-09	96.948
FSLDKSSLGLK	MD15G1440400	0.00079422	78.69
FSLSSSSEELSSIYGSK	MD11G1151500	0.00061826	47.223
FSLVQSQSASR	MD15G1202900	1.0088e-06	97.69
FSNLRSNLSSALNSTQNIK	MD01G1037900	0.01163	25.158
FSNPSTGGPSFSEGLGSPIR	MD04G1002300	1.8975e-10	89.803
FSNPSTGGPSFSEGLGSPIREEPPPYTSPATQR	MD04G1002300	4.2701e-157	157.63
FSPATLSHSTSLNSQELNSR	MD07G1275500	2.6982e-06	77.543
FSPFESSEEGVPEQLK	MD01G1229500	0.046416	24.679
FSPPPLQVTTK	MD08G1116900	6.8974e-16	115.66
FSQQGSVIAFR	MD16G1009200	1.2259e-41	155.39
FSRFDSINSTR	MD06G1007400	0.0088162	44.968
FSSAARASELK	MD02G1108700	0.033938	42.317
FSSGALVQSPLSSK	MD17G1148700	0.00061867	56.746
FSSPPPPNLTR	MD02G1184200	0.021216	44.543
FSSQDSSLSPTSLR	MD05G1250500	1.0273e-87	171.71
FSSSPSVDTLQGHSASVDK	MD01G1103400	6.3353e-107	158.78
FSSSPTPTSR	MD13G1274800	0.016909	43.68
FSSSQLDSPGINDNFFTER	MD07G1301500	3.0458e-05	55.128
FSVNQSLLSER	MD14G1088200	5.9658e-05	75.589
FSVSPVVR	MD10G1203300	1.6618e-05	118.71
FSYFSCKWKQR	MD03G1147200	0.0071385	60.157
FTHGNSYLQSQQPLPVR	MD06G1172500	0.00022025	45.438
FTHQVFAR	MD06G1222900	0.00026622	112.71
FTISLPR	MD06G1239200	0.0017286	111.17
FTITTFSPTGVAITSSGTK	MD09G1047200	8.0328e-05	52.898
FTPNNIDLPDTSKK	MD03G1137700	0.030093	21.676
FTPPGSPPIYSASTSPTR	MD13G1176600	1.9886e-71	147.67
FTPPLQGTFR	MD10G1240500	0.057585	48.028
FTQANSEVSALLGR	MD13G1031500	1.4384e-07	86.756
FTQGGYVDSGSPPVSSSR	MD07G1117300	1.1858e-10	93.407
FTQGGYVESGSPSVSR	MD02G1205800	9.641e-14	98.562
FTSGLGLR	MD05G1087100	0.00063313	101.46
FTSGLGLRLSPK	MD05G1087100	1.3977e-41	138.98
FTSQEVNALQEGGNQR	MD15G1188600	1.2739e-10	92.38
FTSQEVSALQEGGNQR	MD02G1063100	8.0497e-23	112.17
FTSQFSPSSTNLSSSTASQDSQPSQPR	MD13G1130700	6.1498e-50	115.72
FVAPPPPSPK	MD14G1004600	0.0026022	80.96
FVATEGEGLHPAPSR	MD15G1197000	2.8027e-05	60.062
FVATEGEGLHPAPSRQR	MD15G1197000	0.018063	25.987
FVEGSTSGSTGPSPLPR	MD10G1231300	5.3668e-37	124.08
FVERASPSNSVFDYR	MD10G1315900	0.0073105	32.152
FVEVPENNEK	MD05G1326200	1.2731e-10	110.53
FVFSASTIASLR	MD16G1108700	1.8451e-22	121.18
FVGTPTSESK	MD04G1049400	4.1195e-27	94.747
FVIGGPHGDAGLTGR	MD13G1141700	7.0065e-05	69.261
FVLGTSVSR	MD01G1071200	0.052524	45.829
FVNSSEFFYPTSR	MD11G1305100	0.074446	25.982
FVPAISGENQQIGSPR	MD16G1064000	4.2312e-77	151.58
FVSPQVSPPR	MD06G1166200	1.1005e-23	127.36
FVSPQVSPPRR	MD06G1166200	9.0819e-32	128.85
FVYAHFPINASITNEAK	MD07G1302000	0.0024899	34.382
FYAAASYAGFDGSPR	MD04G1202500	5.5173e-93	178.71
FYDNGYSASIK	MD01G1213300	0.069944	40.516
FYKEEEKNDPEFAKK	MD10G1210600	0.0034135	35.037
FYSADSNPVTTPSSNR	MD06G1054200	0.0068498	42.068
FYVLGEK	MD00G1087100	0.0072477	69.998
GAASPPDSPSGPR	MD05G1342900	1.4493e-07	84.249
GAESSVVPLVNVNHEDDESEDEFSQLAHR	MD10G1007700	2.7173e-236	186.76
GAGQNIIPSSTGAAK	MD10G1210900	0.0036434	51.727
GAGYTFGQDISEQFNHTNNLK	MD11G1010600	6.5684e-118	162.77
GAHAPSILPVWER	MD06G1016200	1.3718e-07	97.439
GAHGIILVYDVTDQESFNNVK	MD09G1196600	1.7269e-86	143.83
GAHGIIVVYDVTDQESFNNVK	MD06G1049500	1.6512e-172	185.02
GAHLGLGGATVGVGSFAR	MD01G1083800	3.304e-05	76.573
GAIAVDDKHDELDEEDSNEEEDVDNGGSK	MD01G1153000	3.1478e-111	146.57
GAITPEQYNLLR	MD17G1162100	7.9429e-19	119.25
GALLVAGYGSR	MD02G1004400	0.010545	56.569
GALSGPLDPNPNANPAGPDGR	MD16G1277400	3.0616e-06	67.217
GALTSNNKEQISPIK	MD12G1246100	2.1947e-86	123.14
GASEEDSEDEFYDVER	MD01G1114800	1.0446e-13	98.062
GASEESLEELSQTSIQEK	MD05G1073700	6.1594e-226	242.18
GASEESNGFNFER	MD17G1053500	2.1138e-55	143.05
GASFSVHEGIGR	MD04G1097800	0.0088572	35.677
GASGQEQTLVGSYPQPER	MD10G1104300	0.00037374	71.148
GASKNYSSELIHSQGLIAR	MD17G1207100	0.002373	31.883
GASPKDVEDVTNFLQLIK	MD09G1017200	9.4872e-05	60.735
GASPKDVENVTNFLQLIK	MD17G1017900	0.00011698	50.858
GASPVIQGASSGHALTPEQAHTLR	MD06G1200700	0.0064182	20.497
GASPVLQGASSGHVLPPEQAHTLR	MD14G1210400	0.0064182	20.497
GATSVFEGVGR	MD10G1320900	1.2205e-15	115.57
GAVEEEEELLSDDDEFYDR	MD09G1076900	0.00038424	37.373
GAVPRPATPNKDNTEYVAQHQHDQVISER	MD06G1170800	6.9751e-59	118.62
GAVSPPESPLGPR	MD10G1317800	5.7057e-24	121.41
GAYDSALSQ	MD16G1260800	0.00032003	92.866
GAYVAPTLGESGNTFSGSKR	MD16G1095700	8.0174e-117	160.57
GCFDVCEDDVSASSPR	MD09G1031900	9.3838e-51	134.32
GCYFCFTQSPTLDSPR	MD12G1197100	0.0015654	38.377
GDANSISIGSGTNIQDNSLVHVAK	MD15G1257700	0.00016299	31.599
GDASPYAIAHSPYSAPNLR	MD11G1135900	4.7728e-55	132.53
GDCIIDGGNEWYENTER	MD09G1078700	0.0007005	49.537
GDDLGSSAGSLSR	MD12G1117400	1.9211e-69	168.05
GDEIAKPDAGNTSPNADTVE	MD15G1419700	2.327e-05	55.267
GDGGGSETEEGFVSGEEDFVSER	MD11G1305100	1.469e-88	105.58
GDGGSVAGLEVK	MD17G1128600	0.00010699	91.845
GDISTDHFLPIHR	MD13G1031500	0.00010643	70.272
GDKKESGSLLDIPILGR	MD10G1125400	0.013237	37.495
GDKLELVDQGSEGQCNSECK	MD02G1074400	5.7123e-151	175.33
GDLGAQIPLEQVPAAQQK	MD16G1202700	7.7319e-05	69.94
GDLSPEELKER	MD06G1065400	1.7722e-41	160.48
GDLTPEELKER	MD04G1081900	1.2008e-35	135.91
GDNQFGIQGDGSYR	MD01G1103100	1.4252e-13	109.72
GDNQFGNQGDGSYR	MD07G1169800	3.2148e-06	77.4
GDPGIASLYDK	MD09G1237900	0.047543	52.071
GDSDAFGSSPFR	MD10G1140800	8.8841e-55	165.86
GDSDAFGSSPFRTSFDSQTPR	MD10G1140800	1.7033e-25	106.99
GDSSLLPFHVDHK	MD01G1065800	1.8227e-05	82.578
GDSTPQYDSSYFK	MD10G1231300	2.7123e-23	121.99
GDSVDELSNAR	MD05G1179100	0.0023558	66.267
GDTSPYAVAHSPYSAPNLR	MD03G1117600	1.6819e-05	79.426
GDVEIKEEHVK	MD13G1160700	0.00064828	69.815
GDVNNIVVGSGTNIQDNSLVHVAK	MD08G1029100	1.4332e-16	88.976
GDYAIEIGR	MD07G1110200	0.0012868	76.345
GEANISYICSR	MD05G1297500	1.5326e-48	178.65
GEANISYICTR	MD17G1265100	0.003144	60.08
GEAWTPSQAR	MD08G1162900	3.8763e-16	89.663
GEEFPAQNYIVK	MD17G1034800	0.02403	59.198
GEFSAPASIR	MD15G1084100	4.1115e-15	112.84
GEGDLPQVESEYFDGSPQAYNDQK	MD02G1009900	9.7603e-05	35.955
GEGNISYICSR	MD10G1277200	1.2274e-41	146.16
GEGSALADGGQGSPIFSDQK	MD10G1204200	7.4571e-06	58.952
GEGSALADGGQGSPIFSDQKR	MD10G1204200	6.6242e-117	156.92
GEHKDEDEEGSDDEYWSSR	MD17G1209800	0	194.75
GELQELASGSSPNSPTQDGSPR	MD16G1119900	4.4051e-06	50.493
GELSPPQLTFVSK	MD00G1087400	1.4812e-55	144.73
GEPNISYICSR	MD17G1279400	1.3736e-37	138.71
GEPNVSYICSR	MD15G1437800	4.9601e-23	122.18
GERLDSLVEK	MD15G1155400	3.0627e-24	133.54
GETNSFIPLFR	MD04G1049400	7.099e-54	186.76
GETNSFIPLFREPSSVEK	MD04G1049400	6.7414e-06	84.156
GETRPQSSDILER	MD13G1040800	0.00068256	66.826
GEVFQNDSPQR	MD06G1200700	1.2408e-41	145.06
GEVQTDSEELLIIK	MD15G1382000	0.0018771	47.916
GEYDESGPSIVHR	MD01G1001600	0.0023654	45.28
GFAATAAGSAGPTSPSSTPTTNK	MD06G1012600	1.3504e-21	99.6
GFDSDGEVADVAIDR	MD13G1080600	0.00015983	71.376
GFDVVDNIK	MD01G1162700	5.7431e-07	107.57
GFEILAFPCNQFGGQEPGNNEEIQEVACTR	MD04G1034400	4.3679e-128	152.88
GFELFSSSPVR	MD07G1017600	1.2275e-41	142.1
GFELFSSSPVRR	MD07G1017600	2.6622e-49	121.45
GFEVVDQIK	MD01G1162400	0.00087445	93.178
GFGFITPNDGGEDLFVHQSSIR	MD10G1121500	0.00031737	33.649
GFHSPGRPLSAVK	MD01G1161000	3.3933e-16	114.54
GFHSPGRPLSAVKEESHVR	MD01G1161000	2.5794e-05	74.561
GFIPNDVPLPTTSPSAQHR	MD09G1165700	2.8696e-11	90.397
GFIQDIGEK	MD15G1142200	0.044547	71.614
GFLSGPIER	MD11G1110000	5.7381e-14	130.09
GFNLPTVFLGSTGFSGESHVGSASK	MD11G1145900	0.00047311	25.08
GFNPQHVSDGLYGR	MD04G1018500	0.022688	23.362
GFSALEELLNNHAGK	MD15G1445700	0.00022105	55.724
GFSATSFPSR	MD07G1303800	5.3272e-29	138.24
GFSATSFPVGGARPPSGAPHQR	MD01G1231700	0.042277	18.555
GFSDEEIDSEPEPVAK	MD05G1023200	0.010076	27.924
GFSDEEIDSQPVAK	MD10G1024100	5.6079e-88	174.59
GFSDSASVNCLLGLDDDSISGGAANNLDSGSR	MD16G1036800	9.2009e-40	82.508
GFSDSASVNCLLGLDDDSISGGAANNLESGSR	MD13G1034900	0.045262	10.932
GFVPFVPGSPSGAAEDQAAEHTEHIEHTP	MD12G1224200	2.3007e-07	42.172
GFVPFVPGSPTER	MD00G1051300	1.7837e-55	143.93
GFVPFVPGSPTERDNNVQWQ	MD00G1051300	0.00046631	40.798
GFYLHPSPLSTPR	MD15G1043200	0.0083112	40.857
GFYLHPSPR	MD11G1249800	6.0334e-40	114.71
GGAFLAGNLSFSR	MD12G1233700	5.0723e-68	151.38
GGAGGVKTITNYAPVLK	MD15G1063100	4.7635e-37	123.02
GGAPADYRPSFGGPGGR	MD14G1084900	0.00066507	43.476
GGAPAPTPTTDGESPPNNKK	MD10G1258000	0.00010997	39.21
GGAPLPVLPAASSGTLGR	MD10G1283500	0.00077677	50.178
GGATATPTPPSQFSSHTNSPQHSQPR	MD02G1300300	0.0012385	22.917
GGAVPPACCNGIR	MD12G1187200	3.1293e-23	84.507
GGDNNLSPLDVTSPTSFDNAYFR	MD12G1184600	2.3946e-124	159.67
GGDVALFFGLSGTGK	MD08G1207000	2.8775e-08	95.205
GGGDIDARSDVIVDDSLLNDEAR	MD07G1011100	1.2759e-09	80.412
GGGGDHQPDASPVSAAPGSATK	MD16G1268400	0.017489	18.146
GGGGGVGGGVGGGIGGGR	MD13G1153100	0.00064401	46.892
GGGGVGSDHQSDASPVSAAPGSATK	MD06G1042600	8.9804e-35	111.18
GGGLFSPR	MD15G1228100	0.022968	76.228
GGGRSSDLGLLFANADASHLGR	MD17G1204400	0.00030748	38.669
GGGSSPKIEIDPVLGR	MD15G1311400	0.00013026	63.998
GGGSSVLGGIGDR	MD03G1087000	3.1961e-08	62.088
GGGVGGGFGGGAGGGVGGGSGGGAGGGFGGGK	MD16G1153500	3.4888e-24	63.932
GGGVGGGVGGGGGAGGGAGGGFGGGK	MD16G1153500	4.358e-26	92.01
GGGYQTVGSTSETFEQQPANNWR	MD01G1140300	0.012056	21.569
GGIEQGPQIDSVQFEK	MD13G1090600	0.0001261	71.354
GGLFGDSIK	MD06G1081300	0.010871	74.611
GGLFGDSIKWNFSK	MD06G1081300	4.8382e-07	81.656
GGLGSDKEATIFPSDNGEDFFNNLPSPK	MD02G1300000	5.4546e-89	135.78
GGLGVGAFR	MD14G1209900	0.00022805	96.492
GGLVSLSPSQTPR	MD11G1118200	6.4509e-05	84.41
GGNDSGNIGQAELR	MD07G1082700	0.00062033	56.121
GGNLLSPR	MD02G1057200	0.032213	65.627
GGQGSENLIPLSPQWLLPKPGESK	MD08G1034300	5.1359e-13	75.018
GGQGSENPIPLSPQWLLPK	MD15G1031200	3.2969e-05	59.252
GGQGSENPIPLSPQWLLPKPGESK	MD15G1031200	2.0139e-16	89.024
GGRPSSFDRY	MD07G1168200	5.7105e-10	106.32
GGSIEENLLVKPK	MD04G1021500	2.6607e-16	115.56
GGSLGDTDVDLIHPDAVVELK	MD14G1157800	1.5924e-09	88.573
GGSPTDSGDCVVTLDQVPR	MD16G1064800	2.8494e-215	228.15
GGSSIDDDWELASLTSAVR	MD15G1403700	0.0053849	32.146
GGTLISYEGR	MD09G1278300	0.021381	48.284
GGTSVIAFVK	MD05G1348100	0.018543	49.448
GGVEGNNNETDIRPATPR	MD02G1080400	1.1343e-58	139.7
GGVHIVPTNQAEDIAGK	MD10G1179600	0.05117	28.032
GGVHIVPTNQVEDIAGK	MD05G1193100	2.8039e-37	121.99
GGVSEVADEGDVYSPK	MD05G1126300	6.0321e-12	96.55
GHHFLDGSEDFSPR	MD13G1166900	0.051164	29.125
GHQISFISTPQNINR	MD15G1211400	0.00022108	55.66
GHSLSVDSVSPK	MD13G1242400	8.4589e-54	157.91
GHSPGLHQENEEVLATVAK	MD08G1108000	2.5624e-266	246.59
GHVESVLR	MD09G1171300	5.5163e-09	144.77
GHVIEDENLNNGPR	MD06G1054200	0.00098187	51.726
GIAHITGGGFTDNIPR	MD15G1382400	0.00017125	62.94
GIDTGGDQSEPTTQSLSPR	MD04G1062800	1.3553e-23	106.35
GIESEQLDGVHHGVR	MD10G1229900	2.1874e-05	73.279
GIESEQLDGVNHGVR	MD05G1249500	1.8418e-27	125.45
GIESLHFNNDER	MD09G1190100	0.0040628	55.724
GIGGGYSASLK	MD14G1115200	3.2775e-08	95.854
GIGGSLGTSFR	MD13G1111600	0.071331	29.937
GIGSVVAVDQDPNTR	MD10G1171800	0.010166	51.03
GIHAPPTFGSSPTLDALALQANR	MD02G1122500	0.00010559	42.639
GIHVSAHTPLGVPTSTPGPSDSSSGGEDEPGTPR	MD16G1007700	1.7946e-09	41.551
GIKEDVESDVQEGVR	MD03G1272500	0.0010251	52.185
GIKSAKTSPSGEPQTSGPR	MD12G1054100	2.6729e-92	155.06
GILAADESTGTIGK	MD11G1158300	4.6971e-59	147.64
GILAADESTGTIGKR	MD11G1158300	6.0574e-107	195.92
GILAIDESNATCGK	MD16G1035200	4.6373e-25	98.281
GILGISHTGSESGSDPSLLNSVDK	MD10G1229900	5.2482e-10	55.705
GILGYTEDDVVSTDFIGDSR	MD13G1111500	0.00074442	32.797
GILLNAR	MD09G1069500	2.8211e-05	121.68
GIPNSVSI	MD12G1218200	0.03135	58.916
GIPRVSNDLK	MD11G1119700	0.034495	51.064
GIQDSNQSAEKSFTSDQASCTEPLLSSK	MD06G1002700	0.010079	18.107
GIQGFGSFCQR	MD03G1095100	5.5409e-42	164.13
GISAGEINKSYAR	MD04G1103600	0.032279	25.823
GISAWNFDLDDLKR	MD16G1093600	5.0433e-09	58.246
GISAWNFNLEDLK	MD17G1033700	1.1523e-71	171.46
GISLDQLSPTR	MD03G1200600	3.1991e-54	188.09
GISLHSAQNLLSAEK	MD17G1143000	0.00076796	58.024
GISLHSAQNLLSAEKDDDIIF	MD17G1143000	1.7478e-151	174.62
GISPGPQIIQR	MD09G1290300	0.048892	33.057
GISQSYYNSR	MD05G1082600	0.023133	46.88
GISSLQLNDGVGR	MD03G1055700	1.0058e-82	191.01
GISSPSSFNGVSSGR	MD03G1087000	1.2131e-46	136.34
GISVTNEIVNIGSQVQEFTDSK	MD05G1034300	0.051957	13.608
GIVDSEDLPLNISR	MD11G1037400	0.00046163	68.044
GIVGDTSPYDQSK	MD09G1158000	2.6183e-43	138.28
GIYFNSNNSR	MD07G1133900	0.0053536	74.392
GIYFNSNNSRHESEPGILK	MD07G1133900	0.0014675	34.72
GKDDSSPPSPSQSFSPSPSR	MD10G1288200	7.6552e-182	191.5
GKDFVEGSSAGGSPNDDQQQPATPSR	MD17G1230700	7.3393e-178	171.93
GKDITELIASGR	MD12G1022000	9.0836e-23	122.34
GKDVLEVSSPK	MD03G1233800	0.033947	29.39
GKSDSVTRPSDEISPPHV	MD13G1096700	1.8872e-30	113.59
GKSGPSVVALGTTER	MD10G1338400	6.2499e-20	117.84
GKSHGSLNDLHDQPLIVQNSR	MD15G1417700	0.00020111	38.279
GKSNLLAIPDIENFEDK	MD11G1289100	0.0035519	34.65
GKSSPGLFPDQATIDAIR	MD13G1046700	3.7558e-05	78.354
GKSSPVEGVVQPLALITLPPPR	MD09G1205800	5.0333e-08	67.76
GKSVVCEAVIK	MD02G1108700	0.0079182	64.565
GLASSGSSASSTTFTR	MD09G1034400	7.9251e-18	107.72
GLDIDTIQQHYTV	MD08G1130200	1.6695e-123	216.01
GLDIDTIQQSYTV	MD14G1192600	2.2259e-69	168.93
GLDNSITAPIGTPK	MD10G1026500	7.7473e-13	105.02
GLDVIQQAQSGTGK	MD17G1172700	3.7736e-84	162.93
GLEIDPNNEALK	MD06G1065400	0.00054927	80.555
GLEVAVANLQDYCNELENR	MD01G1071200	6.7377e-66	136.34
GLFDFLGK	MD15G1003900	0.06835	75.738
GLFHHHKDEDKPSDYPQSGYSDEGR	MD05G1028100	3.107e-20	91.238
GLGDSPIDELEDFAR	MD15G1135900	0.046077	25.823
GLGNSCTLSEVLR	MD11G1231100	0.010217	41.695
GLGSLGSFGSLEESLPIKR	MD08G1127700	4.222e-05	53.998
GLIFSVPSSSIPK	MD08G1001200	6.834e-05	78.69
GLISIESSNR	MD02G1066900	0.00065412	77.644
GLISIESSNRFEIR	MD02G1066900	1.3824e-06	77.324
GLIVISR	MD02G1064800	9.7144e-05	159.19
GLIYPSDSPSK	MD10G1125400	1.1404e-05	96.464
GLIYPSDSPSKEIVQVENGSALDDPIFGR	MD10G1125400	5.8291e-08	45.042
GLKEEFDEHAEK	MD06G1017000	0.04911	22.885
GLLHSDQQLFSGGSTDSQVK	MD12G1184600	2.4154e-08	83.423
GLLPFFDSAYQGFASGSLDGDAQSVR	MD15G1096900	0.042476	13.026
GLLPPATASQQLQER	MD15G1195500	2.1122e-07	88.561
GLLPPATISQQLQEK	MD02G1064800	1.0087e-108	199.31
GLLQSQGSFK	MD16G1176800	5.0098e-29	138.42
GLLQTDQVLFSTSGDTVAIVDR	MD03G1014400	0.0008381	29.576
GLLSTPQGHANEVDVSNLEGK	MD05G1187100	1.0498e-72	138.49
GLNNLQSFPR	MD07G1075500	1.1482e-30	160.22
GLPEHSQNINLGSSSEGNVDVK	MD01G1023900	9.94e-06	47.648
GLPILGVFR	MD04G1003800	7.2123e-07	106.36
GLPLSAPASSSASSR	MD15G1181900	2.3783e-59	145.71
GLQISPR	MD17G1115800	0.0069377	89.698
GLQSSFSIAFR	MD02G1257300	1.2222e-41	158.58
GLRESPTHSGAFVR	MD05G1351400	2.5173e-142	221.91
GLRGPSLESDYPSSLSHGGHPR	MD16G1069300	4.111e-09	78.752
GLSAGLLR	MD11G1004900	0.018244	89.296
GLSFSGVLPK	MD12G1215900	1.1903e-19	122.55
GLSFTEAER	MD15G1317200	1.67e-10	122.69
GLSFTEAERR	MD15G1317200	2.0534e-15	110.31
GLSIDEAIDNNK	MD12G1218200	7.3859e-61	178.67
GLSLGSASEER	MD07G1201400	0.013618	49.298
GLSPASPFSASGNR	MD11G1072800	7.9784e-72	150.39
GLSPPRNPEELQR	MD13G1085900	1.8902e-68	157.68
GLSSGKENVEVGR	MD14G1192000	1.6171e-69	169.15
GLSSIAEEVR	MD17G1172600	2.7339e-12	86.772
GLSSPTTSIHGAR	MD07G1063100	3.683e-17	118.52
GLSSQDFAAR	MD12G1120400	0.010289	62.088
GLSVASLSR	MD15G1045600	0.00019313	94.767
GLSVIDSYQLLQQGR	MD05G1362500	0.0052685	38.995
GLSVVDSLK	MD11G1036800	0.0023845	86.114
GLTFDSGGYNIK	MD02G1007600	0.030269	58.172
GLTNSILR	MD14G1182200	0.026101	72.928
GLVDSGLTSIPR	MD16G1019900	2.3924e-26	92.265
GLVGDIISR	MD07G1110200	0.00049451	83.948
GLVPLPGSNNESWCQGLDGLASR	MD16G1035200	9.4811e-50	124.76
GLVPVLSAGSSR	MD11G1001400	0.010772	57.973
GLVSSASTLSSGVVDSGK	MD06G1032200	3.7014e-126	172.57
GLVSYDDISP	MD11G1277600	0.0025766	81.017
GLVSYDDVSP	MD15G1120700	0.010463	61.815
GLVVPVVR	MD09G1110700	0.053192	81.784
GNAASSSTFDILVPDVPGLVSER	MD14G1228200	0.063291	11.597
GNASGSRNDLYALVPHDSQDK	MD02G1248000	6.2582e-06	65.741
GNDFLASTVSPSR	MD05G1342300	3.0809e-103	148.22
GNDKEATIFPSDNGEDFFNNLPSPK	MD07G1024900	1.807e-111	149
GNDKEATIFPSDNGEDFFNNLPSPKADTPVSTSGGK	MD07G1024900	7.8706e-08	37.265
GNDVDLSTYK	MD06G1081300	0.0023423	60.641
GNIEIKEEHVK	MD13G1161400	0.011574	48.188
GNLPGAENLVVQR	MD07G1223800	3.0185e-16	117.2
GNLQLFSVDQQR	MD07G1223800	4.4041e-35	132.56
GNLVEWITQLSGK	MD05G1153300	2.4835e-11	110.12
GNNILVICDAYTPAGEPIPTNK	MD09G1270600	0.0003565	33.237
GNNILVICDTYTPGGEPIPTNK	MD17G1268700	1.4998e-11	87.352
GNNILVICDTYTPGGEPIPTNKR	MD17G1268700	1.2117e-08	65.438
GNPFDHLHSR	MD17G1002800	0.003764	55.261
GNTLPPAEISSNSERR	MD05G1179300	2.3051e-14	99.092
GNTPVHHNLPAGSPLINK	MD09G1013200	9.5182e-17	100.62
GNTPVHQYLPAGSSLIDK	MD17G1013900	0.00055863	39.654
GNVSSALDLSEEEWNHVFR	MD15G1420800	2.3203e-05	75.064
GNVSSPLELSEEEWNNVFR	MD15G1420900	1.1801e-17	103.66
GPDGDVIDADFTDSK	MD15G1436300	0.03025	31.951
GPDHFPFQGIK	MD15G1154800	0.0053389	47.844
GPIIEEINSDNEDEDADNEKK	MD04G1079300	1.7614e-86	143.29
GPIIEEINSDNEDEDADNEKKENPR	MD04G1079300	2.1445e-74	126.42
GPLHLTYGDDAEERDSPVNTR	MD07G1172300	7.6305e-72	134.68
GPLTIVDER	MD17G1142900	0.017624	61.56
GPNFEVVSSPR	MD16G1179800	1.0204e-22	121.24
GPPHTGLPPPVHESPYGR	MD11G1271000	6.7643e-05	49.559
GPSLESDYPSSLSHGGHPR	MD16G1069300	3.779e-123	165.1
GPSSFIVVPELVPR	MD15G1383900	4.317e-13	105.28
GPTGSSNSQKPSSRQNSSHGLNAQTQIR	MD09G1185800	0.0040886	22.121
GPTPEEKPAASSGGSVSDAKPSASSSGASTAK	MD03G1147400	1.7682e-18	58.087
GPTSPPGLFFQHAGHR	MD02G1079600	0.0014746	44.132
GPTSPTSPLHPR	MD11G1074000	2.7857e-06	98.943
GPVVLSDESHLLNPETGLPK	MD07G1064100	0.0066503	24.407
GPVYQETGGLLYPNNSPTLK	MD05G1240700	0.00082631	31.38
GQAELLDLDSLAQEQSR	MD04G1240400	0.033142	32.366
GQANYGSGDLVGR	MD03G1292200	9.6731e-24	123.76
GQCDDELINVTNK	MD07G1223800	9.9086e-43	137.39
GQCLCSPTTHQGSFR	MD02G1048100	1.8291e-84	156.13
GQDGNEVFFR	MD17G1103900	0.00035427	94.692
GQEPSSELLPINFDGLAK	MD14G1094200	0.016187	25.586
GQGAPTGNSPPPFGPSLK	MD10G1331100	2.3136e-84	151.89
GQGSELPVK	MD05G1249500	0.00022371	84.507
GQGSPKFDQDIVEK	MD13G1077100	4.2533e-06	77.899
GQIPFDVSASPK	MD07G1229000	2.5748e-15	112.34
GQIYDVSQGR	MD07G1267300	0.00014397	69.672
GQLNALQEASGGK	MD17G1172600	2.8299e-24	126.32
GQPAAPSSLEIK	MD11G1103000	0.012659	33.787
GQPQSQSGNAEEDGFDGENTR	MD00G1068300	6.1652e-06	66.636
GQPQSQSGNAEEDGLDGENTR	MD12G1112200	6.8053e-13	92.932
GQSFESGVFLK	MD13G1112200	0.0024548	63.181
GQTINVGNKDDVSAVK	MD11G1257700	0.00023134	62.648
GQTPFEVSASRK	MD01G1161000	0.027053	49.595
GQVGEDIRSDSEDDD	MD05G1081300	8.8092e-115	131.91
GQVPDYSLDFSK	MD01G1020100	1.8408e-15	114.31
GREPSPEPLLR	MD01G1044200	1.7944e-41	161.82
GRFSVTSENLDLVK	MD06G1117800	7.8053e-07	85.937
GRPQYSSTGSYLIVSDNTR	MD02G1014800	4.4891e-107	161.99
GRPSTIVDKDEGLGK	MD09G1128400	2.581e-84	156.72
GRPSTIVDKDEGLGKFDAAK	MD09G1128400	7.9387e-06	57.806
GRQELSAVPSSYCSGQLDPR	MD13G1246400	2.8732e-11	69.284
GRSFDDSEPYISNNK	MD09G1211100	8.6336e-20	117.3
GRSFESAVFLK	MD16G1111800	4.9736e-41	156.72
GRSPAFNALAATFENANAR	MD13G1246200	0	293.04
GRSPAFNALAATFENANVR	MD16G1253700	6.2884e-201	216.48
GRSPDKPPIPGAK	MD06G1174800	5.6868e-06	95.073
GRSPDKPPIPSNK	MD14G1181500	3.948e-06	95.751
GRSPPRELHPPSSFRPVDASR	MD17G1040400	2.8091e-06	57.21
[truncated: 5,422 more rows]

## Sheet: Supplemental Table 2
Table S2 Information associated with the identified phosphorylated peptides.
Proteins ID	localization probability	PEP	Score	Delta score	Phospho (STY) Probabilities
Apple_newGene_21391	0.5	0.0119335	49.298	40.644	QS(0.5)S(0.5)DLNFENAKR
Apple_newGene_21391	0.848903	0.0119335	49.298	37.854	QS(0.151)S(0.849)DLNFENAKR
Apple_newGene_24666	0.979647	2.934e-134	144.67	140.43	S(0.98)PAPAS(0.016)T(0.004)GGTPSSATKPNNVSVVAESHPNPGPVTK
Apple_newGene_24666	0.999973	0.000349338	51.166	43.041	VLS(1)DAAPIPDTANNASR
Apple_newGene_29144	1	1.51315e-16	98.3	93.542	NQPGNPNPDAEVIALS(1)PK
MD08G1173000	1	0.00313405	91.9	27.143	S(1)FDLDR
Apple_newGene_46016	0.999826	6.02977e-75	193.06	158.62	ILTSQS(1)CPATPR
Apple_newGene_46016	0.999999	5.55004e-66	119.04	91.781	ILT(0.002)S(0.009)QS(0.99)CPAT(1)PR
Apple_newGene_57695	1	3.99874e-07	95.094	87.527	S(1)EFQPPTFNK
MD07G1202900	1	1.41818e-05	74.392	43.395	LPGES(1)QKIQR
Apple_newGene_57695	0.595892	3.99874e-07	81.656	70.795	T(0.596)RS(0.404)EFQPPTFNK
Apple_newGene_59984	0.999979	0.00583155	48.244	41.027	VRVES(1)DKDEEILGTNK
Apple_newGene_65925	0.999218	0.00187878	69.721	9.5636	Y(1)T(0.999)KRRGIS(0.001)K
Apple_newGene_65925	0.99958	0.00187878	69.721	9.5636	Y(1)T(0.999)KRRGIS(0.001)K
Apple_newGene_74365	0.926642	2.67316e-05	92.773	79.765	INFGEGS(0.927)T(0.065)Y(0.002)S(0.006)YVK
Apple_newGene_74365	0.997605	7.01303e-05	80.738	72.173	INFGEGST(0.002)YS(0.998)YVK
MD11G1010600	1	0.00234444	90.706	88.109	T(1)PDYFL
Apple_newGene_76374	0.994388	4.80002e-06	46.154	43.134	DS(0.001)ANIIHNINEQGS(0.994)GFNDVET(0.005)PK
Apple_newGene_81426	0.933013	5.64097e-05	93.228	74.763	S(0.933)LS(0.067)ELEFEELK
Apple_newGene_81426	0.826618	0.00166142	69.148	57.919	S(0.173)LS(0.827)ELEFEELK
Apple_newGene_81820	0.904261	0.00173524	77.662	47.919	DKDS(0.904)T(0.096)PIELR
Apple_newGene_81820	0.845946	9.61882e-10	95.417	75.74	DKDS(0.154)T(0.846)PIELR
Apple_newGene_88081	0.5	0.0154503	83.783	58.784	PES(0.5)S(0.5)LEFR
Apple_newGene_88081	0.790132	0.0154503	83.783	58.784	PES(0.21)S(0.79)LEFR
MD00G1000800	1	1.90557e-75	198.81	172.83	HIDAT(1)LGSGNLR
MD00G1002100	0.68362	1.30605e-06	99.439	87.846	QLLEEAGAS(0.684)T(0.316)
MD00G1002100	0.619079	2.22138e-15	117.25	105.66	QLLEEAGAS(0.381)T(0.619)
MD00G1004200	0.999979	0.000820194	87.641	72.541	EAS(1)VITYTEK
MD00G1007100	0.999995	9.72172e-08	103.76	93.387	IDPTNDARLS(1)FR
MD00G1008200	0.999994	1.9042e-16	91.276	77.329	EVGTSEIVEVAAS(1)PR
MD00G1008200	0.999564	0.00293598	38.925	37.415	RLS(1)AGS(0.999)PPLAS(0.159)LAT(0.842)PK
MD00G1008200	0.99948	1.6158e-72	152.48	137.29	LS(0.001)AGS(0.999)PPLAS(0.004)LAT(0.996)PK
MD00G1008200	0.505473	0.0116328	27.767	23.149	LS(0.094)AGS(0.904)PPLAS(0.505)LAT(0.496)PK
MD00G1008200	0.995944	1.6158e-72	152.48	137.29	LS(0.001)AGS(0.999)PPLAS(0.004)LAT(0.996)PK
MD00G1009000	0.792946	1.37014e-12	91.416	82.56	FSAASYPDLEKS(0.01)T(0.197)S(0.793)DDDLAVK
MD00G1009800	0.910554	6.91806e-05	79.652	74.757	QGGY(0.002)S(0.037)S(0.911)DT(0.051)LEPNR
MD00G1010000	0.968887	1.216e-54	162.76	150.85	RAS(0.969)S(0.031)DNNSFAFR
MD10G1075500	1	1.10249e-48	118.2	106.49	AFS(1)QYGEIIESK
MD00G1010000	0.999946	0.00369325	63.185	51.472	ASSDNNS(1)FAFR
MD00G1010000	0.991865	1.60977e-31	169.09	157.36	VLFPDNS(0.992)PS(0.008)K
MD00G1012300	1	1.81056e-30	113.71	101.31	NFRPDS(1)VLGEGGFGSVFK
MD17G1178300	1	0.00501751	67.234	46.998	LAS(1)RLDAVVAR
MD00G1019700	0.989775	3.24951e-61	183.06	166.13	LTEKT(0.01)S(0.99)LAGS(1)PK
MD00G1019700	1	3.24951e-61	183.06	166.13	LTEKT(0.369)S(0.631)LAGS(1)PK
MD00G1019700	0.926312	0	225.52	215.26	RYS(0.926)IS(0.074)AASALAQSELANSNSNSNNQVVASK
MD02G1254900	0.999999	3.04074e-08	88.338	56.844	S(1)WAS(0.008)T(0.226)S(0.766)FR
MD00G1019700	0.719147	2.11872e-53	148.35	109.77	LTEKT(0.719)S(0.281)LAGS(1)PK
MD05G1249500	0.999999	2.09261e-05	94.006	81.047	HWS(1)YFR
MD02G1108700	1	0.00791823	64.565	44.329	GKS(1)VVCEAVIK
MD07G1257500	0.999996	5.34366e-10	80.362	62.128	LKS(1)PKAS(0.996)PGAT(0.004)LSK
MD14G1242100	1	0.00273345	54.964	48.529	LEEVCVDDDQLGS(1)VR
MD15G1171200	1	0.0179206	54.281	36.265	DQVGAS(1)PVEIAR
MD00G1029100	0.999996	0.000143834	62.739	55.891	GS(1)EKPFDEEAASAVVK
MD00G1030600	0.981942	0.00066834	79.697	67.534	T(0.018)CS(0.982)QPLLSK
MD08G1199100	1	0.00806051	50.077	37.873	VVDDQLS(1)EEGAKR
MD15G1356900	0.999958	0.00294255	47.331	39.206	TTAAAAAAAVAVVARPPS(1)AR
MD00G1031700	0.994597	1.26255e-11	83.22	80.419	S(0.003)S(0.003)DDPQS(0.995)PPQEAPAPPPPAAPSR
MD00G1031700	0.986089	8.28596e-32	129.29	117.24	RRS(0.986)S(0.803)LS(0.211)PPPPFR
MD00G1031700	0.997782	5.49469e-45	172.82	157.27	RS(0.002)S(0.998)LS(1)PPPPFR
MD00G1031700	0.999999	5.49469e-45	172.82	157.27	RS(0.002)S(0.998)LS(1)PPPPFR
MD00G1031700	1	8.58869e-27	123.14	114.34	RHS(1)PPRRS(1)PPPPFK
MD00G1031700	1	8.58869e-27	123.14	114.34	S(1)PPPPFK
MD00G1031700	1	0.000194171	89.356	77.193	NRS(1)PPPPAIR
MD12G1015000	0.99995	0.0069127	63.473	43.266	NFS(1)EQDFTK
MD00G1043700	0.689209	1.00265e-170	172.98	161.52	VLYVSPPHLPSQVPEGS(0.002)EEGS(0.689)S(0.309)PR
MD00G1043700	0.499913	1.00265e-170	172.98	161.52	VLYVSPPHLPSQVPEGSEEGS(0.5)S(0.5)PR
MD11G1187600	1	0.015307	42.336	16.777	NEKLS(1)EEVER
MD01G1239700	1	0.000179952	41.047	39.639	VDHHPGGGHWFAAGLS(1)PNIPGR
MD00G1045200	1	5.38744e-44	121.65	107.54	HSDGEISVSNDNLGGS(1)PGK
MD00G1045200	0.984463	4.36109e-05	85.513	70.834	VDQPVIGHS(0.984)PS(0.016)R
MD00G1050700	0.873691	8.46484e-64	83.753	82.006	QPS(0.874)PVY(0.125)NPPPY(0.001)PVFTPQSGQSYGSPSTSK
MD00G1050700	0.650208	0.0017126	33.757	26.438	T(0.267)GDKNS(0.65)DGDAS(0.073)APAT(0.005)ET(0.003)VGS(0.001)ES(0.001)
MD00G1050700	0.885908	0.000208114	46.278	41.373	NSDGDASAPATET(0.002)VGS(0.112)ES(0.886)
MD00G1050700	0.736444	2.03475e-10	52.249	51.691	QPS(0.26)PVY(0.736)NPPPY(0.002)PVFT(0.001)PQSGQSYGSPSTSK
MD00G1051300	0.990845	1.7837e-55	143.93	115.94	GFVPFVPGS(0.991)PT(0.009)ER
MD00G1051300	1	2.64062e-46	124.66	117.51	SVIVPLLGQDS(1)VDDLVGQDFR
MD00G1051400	1	3.02428e-57	148.57	142.3	NAS(1)PNSYIPYAYR
MD00G1051400	0.78733	0.000447148	62.68	54.897	NAS(0.207)PNS(0.787)Y(0.006)IPYAYR
MD00G1051400	0.682045	0.00689922	49.188	37.845	TGQFGS(0.682)AGS(0.468)RT(0.85)PVR
MD00G1051400	0.993626	6.14469e-06	82.01	69.518	TGQFGS(0.008)AGS(0.994)RT(0.998)PVR
MD00G1051400	0.998366	6.14469e-06	82.01	69.518	TGQFGS(0.008)AGS(0.994)RT(0.998)PVR
MD00G1051400	1	0.000136932	113.46	73.073	QVS(1)LYDSR
MD13G1196500	0.999918	0.0076347	47.774	25.196	YIDFDHDKS(1)VR
MD00G1051400	0.970651	1.20226e-54	164.15	156.44	SYDLVGS(0.024)S(0.971)PGT(0.006)R
MD00G1051500	0.5	0.00413431	63.185	42.601	GVAVLGS(0.5)S(0.5)EGVK
MD00G1051500	0.799938	0.00250537	66.215	38.886	GVAVLGS(0.2)S(0.8)EGVK
MD02G1236600	1	0.0163364	39.016	23.197	EKS(1)S(1)PKPPEKEEK
MD00G1060700	0.563518	0.000679682	52.172	42.87	VEKDELLT(0.564)RS(0.414)PDS(0.023)R
MD02G1236600	1	0.0163364	39.016	23.197	EKS(1)S(1)PKPPEKEEK
MD02G1199600	0.999882	0.0209895	45.916	36.379	GS(0.118)S(0.883)PLAVS(1)PDLK
MD00G1061700	1	2.7891e-133	163.46	153.9	NAAS(1)LPDVTAISGGIDGDDHR
MD00G1061700	0.999769	4.81058e-237	209.4	198.21	SHS(1)VSGDLHGVQPDPITADILR
MD10G1056700	0.999828	0.00767942	89.55	50.758	SWS(1)LNR
MD00G1061700	0.999244	4.58329e-41	143.88	128.91	T(0.001)GS(0.999)LIRPIS(1)PK
MD00G1061700	1	4.27225e-54	188.4	150.79	TGSLIRPIS(1)PK
MD00G1061700	0.71078	2.05848e-30	111.81	100.15	EIIS(0.015)DPS(0.274)T(0.711)PKPNPAPFSYTSEGK
MD05G1229800	1	0.0176767	37.4	31.729	VGLVDRPDS(1)PDGELIR
MD00G1061800	0.672038	0.00105895	50.232	44.965	VPT(0.002)QS(0.016)AFAPVS(0.672)VS(0.222)FT(0.088)R
MD00G1061800	0.903076	9.29182e-117	186.01	167.08	VPTQSAFAPVS(0.059)VS(0.903)FT(0.038)R
MD03G1123700	0.999654	0.0117249	41.256	29.338	QNS(1)NPRPGDQIEGPTSR
MD00G1062200	0.998241	0.000675909	35.54	29.424	S(0.998)DDEREEKELDLT(0.001)S(0.001)PEVVTK
MD00G1063400	1	8.69963e-08	87.554	82.089	S(1)FGGLDDIFTAPSKPVK
MD00G1067300	0.532823	0.00833269	36.637	32.121	AS(0.533)NS(0.422)T(0.042)VS(0.002)PT(0.001)SVFDR
MD00G1067300	0.920905	3.98285e-07	88.781	74.768	AS(0.011)NS(0.921)T(0.068)VSPTSVFDR
MD00G1067500	1	2.91195e-23	124.29	106.72	FLS(1)DS(1)EDEKTDSK
MD00G1067500	0.999994	2.91195e-23	124.29	106.72	FLS(1)DS(1)EDEKTDSK
MD00G1073400	0.897283	1.53396e-05	73.722	67.415	NS(0.897)PS(0.103)HDVVETAHFLR
MD00G1073400	0.925996	9.76391e-52	137.89	126.28	RNS(0.074)PS(0.926)HDVVETAHFLR
MD00G1074000	0.995231	0.000929414	41.798	33.673	IRPVGS(0.001)GLS(0.004)PNGIGLS(0.995)R
MD00G1076400	1	7.08963e-160	220.16	207.27	YGDIQS(1)DDEDVPPVRK
MD03G1267300	0.999588	0.00584552	41.422	28.501	KPESVVCPQT(1)PEWK
MD17G1278200	0.998635	1.73279e-06	41.575	38.648	S(0.999)LAGS(0.983)DEEEES(0.017)RDPNAVPT(0.001)DFTSR
MD09G1019400	0.999214	0.00313405	91.9	31.542	SFS(0.999)FT(0.001)K
MD06G1239800	0.999037	0.00838143	62.861	51.13	EAGVT(0.001)VVES(0.999)PAK
MD15G1291600	0.998639	0.0207736	34.928	19.414	S(0.999)AHLLGHAEPGT(0.001)PK
MD01G1185800	0.998129	0.0213425	37.717	26.134	GTPRS(0.001)RKS(0.998)DR
MD00G1078400	0.83612	1.35695e-33	117.01	108.67	QFLPFISYPSLS(0.006)S(0.021)AS(0.836)FS(0.068)T(0.068)R
MD06G1175400	0.998447	0.00885614	63.734	30.576	GVT(0.002)NS(0.998)ILR
MD00G1078400	1	1.26425e-170	171.88	164.63	S(1)EVNVDLQDVLAAAQAAADSAER
MD00G1078400	0.599075	1.26425e-170	171.88	164.63	T(0.599)RS(0.401)EVNVDLQDVLAAAQAAADSAER
MD00G1081400	0.99832	0.0201997	32.858	28.101	GVFKDS(0.002)REEELS(0.998)FDNEELKR
MD07G1005800	0.998268	0.0179631	34.444	9.9768	KT(0.005)DKAY(0.998)VLDKS(0.997)K
MD00G1083100	0.517319	3.81437e-13	72.228	67.351	EGGVNS(0.413)S(0.517)GVT(0.069)VVGS(0.001)DAPSDYHVAPR
MD07G1005800	0.997129	0.0179631	34.444	9.9768	KT(0.005)DKAY(0.998)VLDKS(0.997)K
MD03G1202300	0.996744	0.0165078	34.395	19.764	T(0.003)AELEKFPEHS(0.997)PKR
MD11G1223400	0.995359	8.78035e-05	58.324	50.399	SVSNHS(0.004)EES(0.001)LVGEHGS(0.995)PHR
MD07G1257500	0.995731	5.34366e-10	80.362	62.128	LKS(1)PKAS(0.996)PGAT(0.004)LSK
MD04G1216700	0.989848	0.0168932	33.79	27.976	S(0.004)T(0.004)VT(0.002)IQEIQEEKPEES(0.99)PR
MD00G1085500	0.848775	9.31247e-58	137.69	137.69	AGEFFHS(0.004)AQS(0.849)S(0.147)AVLQQR
MD00G1085500	0.81785	1.46792e-30	118.48	110.77	AGEFFHS(0.001)AQS(0.181)S(0.818)AVLQQR
MD00G1085500	0.999488	3.1562e-21	98.002	94.73	DIS(0.999)DES(0.995)LDT(0.005)PLLLEQETSTDPSK
MD00G1085500	0.999022	3.1562e-21	98.002	94.73	DIS(0.999)DES(0.999)LDT(0.002)PLLLEQETSTDPSK
MD16G1191200	0.99077	5.66315e-05	58.246	44.5	VELQS(0.991)PKKES(0.005)T(0.005)AIR
MD00G1085500	0.485452	0.00481463	20.239	18.618	ENES(0.485)RDIS(0.485)DES(0.485)LDT(0.485)PLLLEQET(0.019)S(0.015)T(0.013)DPS(0.011)K
MD00G1087100	1	0.00724775	69.998	25.306	FY(1)VLGEK
MD00G1087400	1	1.48122e-55	144.73	137.38	GELS(1)PPQLTFVSK
MD06G1067900	0.990913	0.0161053	47.639	35.147	VDRPLS(0.991)VNS(0.009)NPK
MD00G1088600	1	6.81926e-14	105.9	101.59	S(1)PFLATDNDNFLDSR
MD00G1089600	0.965951	7.49986e-05	75.018	66.974	QS(0.034)S(0.966)FVNPSTPVVR
MD00G1094100	0.856842	0.00777098	50.088	48.42	VVVLPEDEDS(0.857)ET(0.143)G
MD00G1095400	0.999772	1.12413e-140	217.65	198.72	TGS(1)ASNWADITLVK
MD13G1215700	0.990222	0.0213806	59.84	50.482	HFS(0.01)LLS(0.99)PFK
MD00G1106400	0.92902	4.7061e-06	70.145	66.391	LS(0.044)VS(0.929)PHGFLS(0.041)GS(0.225)S(0.758)PPVGS(0.003)VPK
MD00G1106400	0.580847	1.99151e-05	47.12	40.983	LS(0.033)VS(0.386)PHGFLS(0.581)GS(0.264)S(0.616)PPVGS(0.12)VPK
MD16G1081800	0.985036	0.00097317	59.663	46.084	S(0.011)LS(0.985)S(0.58)S(0.423)PPS(0.001)AR
MD00G1106400	0.836735	4.7061e-06	70.145	66.391	LS(0.078)VS(0.909)PHGFLS(0.017)GS(0.142)S(0.837)PPVGS(0.017)VPK
MD00G1106400	0.997886	2.91726e-05	45.666	43.32	LS(0.08)VS(0.893)PHGFLS(0.038)GS(0.496)S(0.496)PPVGS(0.998)VPK
MD00G1106500	1	1.80212e-19	123.29	89.449	S(0.007)NT(0.993)PDLS(1)PLR
MD00G1106500	0.759967	2.2023e-05	74.338	68.681	S(0.005)T(0.005)S(0.76)S(0.23)PVAVETDSIK
MD00G1106500	0.845795	2.02592e-06	79.837	67.919	STS(0.154)S(0.846)PVAVETDSIK
MD01G1137200	0.976754	0.0075814	32.166	26.933	S(0.002)S(0.002)FAGHS(0.002)ALVVS(0.008)NS(0.011)AALGS(0.977)PK
MD17G1044300	1	0.0154836	47.712	22.859	RIT(1)T(1)AT(1)PS(1)LR
MD02G1281300	0.983857	0.00745987	57.434	47.898	YHLGT(0.001)S(0.015)YDRPT(0.984)R
MD00G1106500	0.99994	1.34657e-19	123.95	87.502	SNT(1)PDLSPLR
MD07G1279200	0.96972	0.0169555	38.205	33.135	T(0.016)T(0.016)EKEIS(0.97)DDEEEET(0.998)K
MD08G1062500	0.980026	0.0160591	64.776	20.166	S(0.98)PS(0.02)LLQR
MD08G1009900	0.978201	0.0113027	51.765	16.613	S(0.001)IS(0.978)VPS(0.021)GK
MD07G1011100	0.974478	3.38608e-26	87.228	83.478	AHHHS(0.023)Y(0.002)GS(0.974)DVNQS(1)PNIR
MD04G1049400	0.970398	4.1195e-27	94.747	61.659	FVGTPT(0.001)S(0.029)ES(0.97)K
MD06G1140500	0.956359	7.7221e-08	84.046	55.937	S(0.956)LS(0.044)LTNASSHDK
MD00G1106500	0.601847	0.00509612	42.633	30.925	SLS(0.001)QFS(0.006)FS(0.171)S(0.602)PS(0.171)VS(0.051)QR
MD00G1106600	0.981354	3.7674e-06	71.607	69.046	DPPLHNETAPFPYT(0.001)AS(0.017)PES(0.981)PR
MD00G1110400	0.992893	0.00177404	83.137	74.199	WNTNS(0.993)PPS(0.007)FK
MD00G1110500	0.560784	0.000384927	31.054	28.948	FS(0.561)GVNS(0.387)GEEGVGS(0.051)VGNLS(0.001)S(0.001)GLR
MD00G1110500	0.756216	0.000165373	39.659	33.845	FS(0.216)GVNS(0.756)GEEGVGS(0.027)VGNLSSGLR
MD00G1110500	0.999897	6.11518e-38	114.62	108.71	FSGVNSGEEGVGS(1)VGNLSSGLR
MD00G1110500	0.623672	0.0111708	20.461	16.464	FS(0.007)GVNS(0.011)GEEGVGS(0.025)VGNLS(0.624)S(0.334)GLR
MD00G1110500	0.715775	8.25506e-06	48.18	42.922	FSGVNSGEEGVGSVGNLS(0.284)S(0.716)GLR
MD00G1113800	1	0.0207297	50.806	46.048	LPNFS(1)GVFPNAG
MD00G1113800	1	6.88591e-54	151.38	136.99	S(1)DNILTVENADK
MD00G1114400	1	8.73239e-08	86.8	83.327	APNQS(1)PENGDYDQIQD
MD00G1114400	0.982663	2.41054e-47	140.32	110.74	DQYGAVS(0.983)PS(0.017)YSGSTK
MD00G1114400	0.795682	1.71534e-46	134.29	110.65	DQYGAVSPS(0.007)YS(0.796)GS(0.099)T(0.099)K
MD13G1079000	0.956092	0.00280162	60.196	46.387	LS(0.044)S(0.956)PLLSDNQK
MD04G1103600	0.929221	0.00398594	59.227	43.287	LPT(0.929)T(0.051)T(0.019)QYAGK
MD15G1035900	0.967681	0.0124163	41.115	33.659	S(0.664)APT(0.255)S(0.082)AFS(0.569)S(0.463)PAVS(0.968)PR
MD00G1114400	0.689836	0.000904063	61.87	51.517	QPAT(0.69)S(0.307)GGNIT(0.003)YEGR
MD00G1116100	0.999847	8.40215e-16	117.94	89.713	ATS(1)LLIAQNK
MD00G1118600	0.587786	2.46582e-05	56.121	51.595	T(0.036)S(0.036)S(0.588)QEAT(0.341)HNNQAPPLVPVR
MD05G1082600	0.934232	0.023133	46.88	38.748	GIS(0.934)QS(0.059)Y(0.003)Y(0.001)NS(0.003)R
MD00G1122000	0.99747	1.96262e-137	226.93	212.14	S(0.997)IS(0.003)SAQFFGDQSR
MD00G1122000	0.999366	2.54942e-111	212.35	193.52	SIS(0.999)SAQFFGDQSR
MD00G1122000	0.585967	1.7427e-05	78.508	71.488	S(0.085)IS(0.329)S(0.586)AQFFGDQSR
MD00G1122000	0.511122	0.00895314	28.14	19.798	LS(0.236)S(0.511)LAS(0.236)NLMT(0.016)DLQDR
MD00G1123000	0.5	2.69287e-72	115.78	97.77	VEQGAQADAPQQLS(0.5)S(0.5)
MD00G1123000	0.5	2.69287e-72	115.78	97.77	VEQGAQADAPQQLS(0.5)S(0.5)
MD00G1125600	0.851486	2.64263e-82	127.95	124.33	VIAEDTHNNNDEEADGGS(0.851)S(0.149)GGGGHHVIVR
MD00G1125600	0.531377	0.000265566	30.007	26.617	VIAEDT(0.005)HNNNDEEADGGS(0.464)S(0.531)GGGGHHVIVR
MD00G1126900	1	0.00855128	37.248	32.732	RPVS(1)QPALQPK
MD00G1126900	0.865157	1.51307e-58	117.8	113.73	T(0.022)T(0.022)S(0.865)NAS(0.072)S(0.018)VVDTPSTAPAHISSTTDFGDQR
MD13G1209100	0.934541	0.0141036	34.395	30.822	GS(0.935)PVFHS(0.065)FGNGPGHLSR
MD17G1021400	0.926173	0.0128026	45.438	37.123	AT(0.078)S(0.831)FS(0.07)S(0.027)PS(0.926)FT(0.068)K
MD16G1092400	0.920188	0.0131717	27.714	20.881	VGT(0.163)S(0.92)LS(0.92)VAGDAAQKS(0.871)S(0.563)NS(0.563)K
MD16G1092400	0.920188	0.0131717	27.714	20.881	VGT(0.163)S(0.92)LS(0.92)VAGDAAQKS(0.871)S(0.563)NS(0.563)K
MD00G1129200	1	0.000103181	117.89	24.516	S(1)GELLIK
MD00G1129800	0.558155	7.4447e-12	92.41	84.761	LSSNSNTIASDGT(0.001)AGDS(0.558)S(0.44)PR
MD00G1129800	0.725068	7.4447e-12	92.41	84.761	LSSNSNTIAS(0.005)DGT(0.025)AGDS(0.245)S(0.725)PR
MD14G1059100	0.87497	0.015518	31.771	30.261	LAY(0.277)AS(0.719)DGES(0.875)DREHT(0.116)FLHS(0.013)R
MD00G1142500	0.779841	5.68556e-16	54.103	47.199	AVAAVAAAAT(0.016)AT(0.204)HS(0.78)PR
MD08G1208600	0.883718	2.92829e-28	103.88	92.232	NS(0.116)S(0.884)NLQTFTEALR
MD00G1142500	0.999991	9.56432e-11	91.238	82.446	PSAVYSLNEDGGGGS(1)PLQR
MD08G1190600	0.880126	0.00689994	69.375	56.327	S(0.88)T(0.12)GFGPPR
MD10G1194100	0.870386	0.0132557	42.336	34.856	S(0.124)AS(0.87)EHFS(0.004)Y(0.002)PR
MD03G1121600	0.83332	0.00982263	31.138	26.751	APS(0.833)PT(0.126)AES(0.041)VPAEAVAHNVPIR
MD04G1079600	0.815654	0.00904608	44.848	35.093	IGNT(0.002)S(0.007)DPS(0.816)DGRLS(0.132)T(0.044)DQAR
MD00G1142500	0.666509	0.000115326	69.259	62.985	T(0.056)PS(0.667)MS(0.277)ELNEILLGQEHFK
MD02G1133100	0.852589	0.00614664	34.148	27.77	ELQVGS(0.853)DY(0.145)DNGEEHHDDDT(0.002)K
MD11G1169000	0.843577	0.0158234	33.667	13.061	KQKKS(0.844)S(0.169)AHT(0.995)EDNT(0.993)R
MD10G1326000	0.838337	5.79697e-07	78.324	70.458	S(0.162)S(0.838)DESGFAYR
MD05G1305200	0.779268	0.0128089	46.159	17.982	RLS(0.15)Y(0.07)S(0.779)AVEEK
MD00G1143300	0.569923	3.14279e-06	54.857	51.321	NT(0.007)NS(0.017)S(0.053)S(0.17)S(0.17)PIS(0.57)FNS(0.014)QLDPDVAK
MD15G1237200	0.712653	0.00325118	59.606	45.371	YSPSS(0.003)AY(0.001)S(0.713)PS(0.141)S(0.141)PR
MD11G1268600	0.799565	5.35642e-08	81.632	21.923	LDEEDNT(0.035)HIS(0.8)T(0.165)R
MD06G1237300	0.774042	3.28424e-15	83.891	73.149	LPISSS(0.001)PS(0.003)S(0.774)PS(0.163)S(0.059)NGGK
MD03G1288700	0.689485	0.0204302	46.415	37.133	S(0.041)T(0.041)IS(0.151)ANPLQS(0.689)PLS(0.078)LGPR
MD04G1198800	0.817937	0.0128955	63.073	35.77	S(0.818)AS(0.182)DAYEK
MD00G1144700	1	0.00090855	87.184	39.882	RIVS(1)VT(1)PLR
MD00G1144700	0.897292	0.00391293	83.045	64.82	S(0.897)S(0.103)EYPEVQR
MD00G1144700	1	1.18242e-08	160.53	76.884	RIVS(1)VT(1)PLR
MD00G1149200	1	1.33835e-05	73.928	66.28	RLS(1)EDEELNIDNKR
MD00G1152700	0.999725	2.54284e-18	110.56	95.575	LLGSVGS(1)PPNLVTDVK
MD00G1156200	0.646803	0.00608826	16.244	14.608	S(0.047)S(0.048)IAVPS(0.647)EEIEDS(0.358)KEEDES(0.45)ADES(0.449)ADEENVPVK
MD09G1206200	0.771358	0.00399365	56.514	44.595	LSVS(0.002)S(0.009)T(0.185)S(0.771)PVT(0.025)S(0.007)PR
MD00G1156200	0.969705	2.51019e-38	74.407	71.368	KSSIAVPSEEIEDS(0.03)KEEDES(0.97)ADES(1)ADEENVPVKK
MD00G1156200	0.999764	2.51019e-38	74.407	71.368	KSSIAVPSEEIEDS(0.03)KEEDES(0.97)ADES(1)ADEENVPVKK
MD00G1156500	0.999996	1.05388e-14	103.9	98.087	NLS(1)DPSAISAAFSDGK
MD00G1164000	0.999718	0.000193131	94.767	60.013	IAS(1)LPSLPK
MD00G1164000	1	0.00677099	31.675	27.334	KDS(1)FAELLFHLPR
MD00G1164000	1	0.0116354	59.931	43.553	VNS(1)LCCLLQK
MD00G1165400	0.915007	5.63094e-05	65.833	59.87	LNS(0.915)GS(0.083)LPS(0.002)PGLPEGATVVR
MD00G1165400	0.610558	4.06309e-05	56.485	54.161	LNS(0.476)GS(0.611)LPS(0.913)PGLPEGATVVR
MD00G1165400	0.997993	3.65589e-05	69.483	64.189	LNS(0.426)GS(0.576)LPS(0.998)PGLPEGATVVR
MD00G1165400	0.995095	3.70147e-11	110.74	110.74	VPS(0.995)S(0.005)NFFYLR
MD00G1171800	0.998062	9.04512e-14	127.83	79.987	ILSLS(0.998)PS(0.002)FR
MD00G1171800	0.999995	1.89688e-23	157.68	83.793	ILSLSPS(1)FR
MD00G1171800	0.984994	2.36255e-18	97.352	93.152	S(0.985)CIS(0.015)LLELSSGDVLNFPQTPR
MD00G1171800	0.92128	0.0072095	35.572	32.727	S(0.843)CIS(0.149)LLELS(0.045)S(0.042)GDVLNFPQT(0.921)PR
MD00G1173700	0.831978	2.33503e-10	58.349	54.545	IPPS(0.102)ANIGS(0.832)PPS(0.033)S(0.033)VEIPTVNSSLR
MD04G1113000	0.795131	0.00104885	59.728	51.027	LGPVGDNT(0.013)HVS(0.795)T(0.192)R
MD02G1171200	0.798867	0.000868169	66.106	58.889	IT(0.001)AS(0.011)AS(0.03)S(0.944)DS(0.799)S(0.215)LNR
MD09G1195400	0.79334	3.79731e-07	65.855	58.951	AVGNGSFASSS(0.001)NLS(0.205)S(0.793)PK
MD12G1198800	0.79007	0.00759969	53.377	39.788	IENLEEAS(0.79)LS(0.21)R
MD00G1173700	0.815863	3.49373e-34	133.87	118.48	LS(0.816)S(0.184)GLSALSQPFK
MD00G1173700	0.735305	1.9788e-07	101.62	85.439	LS(0.265)S(0.735)GLSALSQPFK
MD00G1176300	0.994359	0.00016574	85.536	76.531	VGELEEANS(0.994)QIS(0.006)
MD00G1176300	0.563972	0.0186251	54.198	46.332	VGELEEANS(0.436)QIS(0.564)
MD00G1177300	0.972602	0.000147884	41.115	38.978	NVAKPGS(0.973)FPS(0.973)PIT(0.054)EEGFHPT(0.001)AR
MD00G1177300	0.994167	1.69933e-49	125.83	118.11	NVAKPGS(0.005)FPS(0.994)PIT(0.001)EEGFHPTAR
MD00G1177300	0.975877	4.09655e-07	88.561	77.947	PLT(0.001)ES(0.976)VPT(0.007)S(0.003)AAS(0.014)PR
MD00G1177300	0.583505	1.74264e-92	181.72	167.11	PLTESVPT(0.256)S(0.584)AAS(0.161)PR
MD00G1177300	0.984317	1.87133e-106	192.85	174.36	PLTESVPT(0.005)S(0.01)AAS(0.984)PR
MD00G1177300	0.675815	5.62768e-88	176.04	161.76	PLTES(0.01)VPT(0.676)S(0.173)AAS(0.142)PR
MD00G1181300	0.987003	0.0007397	88.021	78.366	ANS(0.987)S(0.013)DPFQYR
MD00G1181300	0.835829	0.00761146	66.267	58.7	ANS(0.164)S(0.836)DPFQYR
MD00G1181300	0.999952	1.21917e-71	171.08	147.78	ATNS(1)FSGSVVNDR
MD00G1181300	0.757134	0.000157623	50.957	39.301	ES(0.757)T(0.183)EKPS(0.03)VRS(0.03)PDNLSQK
MD00G1181300	0.762167	3.1831e-99	162.92	144.34	ES(0.002)T(0.006)EKPS(0.762)VRS(0.229)PDNLSQK
MD00G1181300	0.991744	2.06355e-166	207.54	167.63	ESTEKPS(0.008)VRS(0.992)PDNLSQK
MD00G1181300	1	5.90008e-157	249.97	219.63	EVNLQVDRS(1)PR
MD00G1181300	0.560929	4.44821e-23	109.04	104.94	GS(0.561)S(0.439)ASTIDELEDFAR
MD00G1181300	0.810119	9.02215e-47	137.61	129.86	GS(0.19)S(0.81)ASTIDELEDFAR
MD16G1092400	0.871382	0.0131717	27.714	20.881	VGT(0.163)S(0.92)LS(0.92)VAGDAAQKS(0.871)S(0.563)NS(0.563)K
MD00G1181300	0.916505	3.19694e-06	72.474	65.7	GVPGLDDLLPGFGGGIS(0.917)PS(0.083)ER
MD00G1181300	0.5	4.51862e-05	46.656	27.359	GVPGLDDLLPGFGGGIS(0.5)PS(0.5)ER
MD06G1166200	0.740506	0.0151582	44.426	7.9793	S(0.011)LFS(0.201)S(0.741)ADS(0.047)PR
MD00G1184300	0.564917	7.9921e-130	158.05	149.75	AS(0.565)S(0.435)PPSSNNPSQATSVHVASASPSK
MD00G1184300	0.84125	8.34305e-130	157.82	147.06	AS(0.158)S(0.841)PPS(0.001)SNNPSQATSVHVASASPSK
MD12G1243000	0.424559	1.05246e-09	55.705	54.01	PLKPQS(0.093)S(0.093)Y(0.083)GT(0.093)T(0.093)T(0.425)IT(0.12)AAQIDPQTTK
MD17G1175300	0.359276	2.88741e-06	50.986	47.652	T(0.103)T(0.103)Y(0.022)GT(0.359)IPT(0.068)S(0.068)S(0.068)S(0.068)S(0.068)S(0.068)QGPS(0.004)GEYISR
MD00G1184300	1	1.26111e-75	131.95	128.76	KFS(1)EQNIGAPSSYEEVVS(0.075)ES(0.614)RS(0.311)PVHNER
MD02G1043300	0.752998	0.0228659	34.485	29.571	AT(0.217)S(0.753)KVPNVT(0.03)DVGLKPR
MD00G1184300	0.614315	1.23394e-228	189.31	183.3	KFS(1)EQNIGAPSSYEEVVS(0.075)ES(0.614)RS(0.311)PVHNER
MD03G1039800	0.398634	9.1301e-07	80.859	75.858	DVS(0.115)GS(0.115)S(0.115)T(0.115)S(0.115)PT(0.399)VLQS(0.019)QT(0.004)S(0.002)NT(0.001)K
MD00G1184900	0.999964	9.40432e-130	160.84	156.25	RAES(1)VAPVTGSEGPSNALALTDSK
MD00G1203400	0.632679	1.5541e-30	117.23	94.296	NSAAPPSFPDGS(0.633)S(0.367)PPAVK
MD00G1203400	0.908999	1.49953e-37	119.94	90.371	NSAAPPSFPDGS(0.091)S(0.909)PPAVK
MD06G1130900	0.465013	2.57181e-08	58.812	52.21	APVS(0.136)S(0.136)S(0.136)AQAS(0.465)PS(0.123)VS(0.002)S(0.001)QSVSANR
MD00G1208600	0.93111	1.81767e-40	130.05	116.44	LKEFHQS(0.005)T(0.061)AS(0.931)FT(0.004)ALDR
MD06G1004200	0.692438	4.4512e-88	131.3	116.14	FDPGSGPTGAS(0.063)S(0.209)S(0.692)QS(0.036)R
MD03G1039800	0.764433	0.00760591	35.625	35.625	S(0.234)NVS(0.764)DVPAVDDDS(0.001)RNDEPK
MD03G1106200	0.641231	0.016729	41.227	21.983	LES(0.025)EFS(0.641)PS(0.197)S(0.137)R
MD12G1233500	0.862069	0.00635704	33.79	24.943	NLT(0.736)DLLPY(0.849)LS(0.862)S(0.552)LADIIPR
MD00G1142500	0.44409	5.68556e-16	53.033	46.668	AVAAVAAAAT(0.119)AT(0.119)HS(0.13)PRPS(0.444)AVY(0.141)S(0.047)LNEDGGGGSPLQR
MD01G1001900	0.511686	0.0032148	45.916	31.125	AGS(0.258)S(0.223)S(0.512)IVS(0.003)S(0.004)GLISSK
MD02G1113500	0.457174	1.0347e-09	51.966	49.468	S(0.044)AT(0.23)FEDHET(0.228)S(0.228)DPET(0.457)DPQS(0.588)PS(0.119)S(0.059)T(0.031)T(0.017)HLIVR
MD10G1057400	0.49947	0.000132491	61.276	53.232	ENY(0.006)S(0.074)Y(0.032)GS(0.034)Y(0.032)PES(0.161)GNS(0.161)S(0.499)PR
MD01G1001900	0.999758	4.99027e-17	96.957	92.55	RFPS(1)LPVTGT(0.001)VAHAHPS(0.392)S(0.274)S(0.308)PFS(0.026)R
MD01G1001900	0.503928	4.54077e-09	75.127	70.25	FPS(0.006)LPVT(0.13)GT(0.13)VAHAHPS(0.504)S(0.504)S(0.504)PFS(0.222)R
MD01G1001900	0.510676	1.47762e-76	141	132.33	FPS(0.001)LPVT(0.246)GT(0.246)VAHAHPS(0.29)S(0.511)S(0.511)PFS(0.195)R
MD01G1001900	0.89337	4.28388e-215	197.04	190.05	FPSLPVTGTVAHAHPS(0.023)S(0.067)S(0.893)PFS(0.016)R
MD01G1001900	1	1.06691e-06	100.38	91.463	LANFPAYS(1)NK
MD01G1001900	1	3.40607e-05	96.745	70.627	LFS(1)FGKDEAR
MD11G1182100	0.429449	1.08681e-32	102.72	97.842	FEDAS(0.06)ET(0.429)S(0.139)S(0.139)S(0.139)HGGLT(0.047)S(0.047)AGAVPVPQLPR
MD01G1001900	0.9202	0.000427889	56.081	49.645	PLLQS(0.074)ES(0.92)APVS(0.006)EPAAK
MD01G1001900	0.999283	0.0009927	78.324	72.323	RHS(0.999)WS(0.001)FDHYR
MD15G1013400	0.476855	3.14694e-07	50.865	45.865	QPAATTQAQPEEPPS(0.477)PT(0.128)S(0.155)S(0.052)T(0.052)S(0.052)S(0.063)S(0.022)K
MD01G1001900	0.773063	6.6849e-08	89.011	79.537	T(0.004)LS(0.029)S(0.773)PS(0.086)S(0.102)S(0.004)S(0.001)SSSSSVRPR
MD01G1001900	0.999877	7.08407e-11	106.82	85.76	TTGFS(1)QPGTAVEK
MD01G1098600	0.749948	0.0112583	50.897	46.201	LAS(0.003)IDS(0.75)FDS(0.247)K
MD01G1004200	0.996305	6.54322e-06	95.662	82.87	DSPYET(0.004)PGT(0.996)PKDR
MD06G1037600	0.427371	0.0217785	24.481	19.016	T(0.019)AS(0.141)T(0.141)S(0.141)Y(0.13)S(0.427)KPPNFIPNPK
MD03G1050800	0.493576	0.000551546	47	41.459	LS(0.022)Y(0.071)S(0.083)S(0.165)S(0.494)NS(0.165)HFNY(0.001)DK
MD12G1154800	0.455775	0.00228334	45.237	36.202	T(0.004)GS(0.013)S(0.153)S(0.153)S(0.153)S(0.456)FT(0.05)S(0.018)ELFGSK
MD12G1093600	0.748576	1.8632e-54	101.86	95.216	ILS(0.749)FS(0.251)DLATDFSQSSDILESYPR
MD01G1020100	1	5.49981e-188	233.65	225.94	AS(1)LGNEEELIASNTAK
MD05G1292200	0.748453	0.0132904	44.612	33.173	DT(1)EVPEY(0.748)S(0.252)EK
MD01G1020100	0.961827	1.05431e-211	208.16	189.95	VGAVHNEPHYHQT(0.013)PHS(0.962)PT(0.025)AR
MD01G1020100	0.904923	1.11231e-85	141.36	135.03	VGAVHNEPHYHQT(0.905)PHS(0.068)PT(0.027)AR
MD01G1020100	0.999145	1.84078e-15	114.31	93.063	GQVPDYS(0.999)LDFS(0.001)K
MD12G1233500	0.849363	0.00635704	33.79	24.943	NLT(0.736)DLLPY(0.849)LS(0.862)S(0.552)LADIIPR
MD04G1169500	0.467514	0.000683986	29.058	28.006	HDAIVS(0.029)GLPVPT(0.468)QAT(0.158)S(0.158)FS(0.158)PQPT(0.03)EK
MD10G1288200	0.485753	1.46347e-05	49.871	44.511	GKDDS(0.007)S(0.007)PPS(0.166)PS(0.486)QS(0.106)FS(0.071)PS(0.14)PS(0.018)R
MD16G1173400	0.492319	0.0201093	25.586	12.168	VQLS(0.169)DS(0.492)AQGT(0.169)RS(0.169)PIR
MD01G1022700	1	1.53175e-31	169.17	133.65	VPELQS(1)PIQK
MD01G1025300	0.915428	1.98498e-12	96.379	85.178	RNS(0.915)AS(0.085)QDVVETAHFLR
MD01G1029100	1	1.14185e-07	103.04	88.251	RNS(1)VHLDHAIVK
MD01G1029100	0.725988	2.58233e-05	55.846	48.807	NSVHLDHAIVKDT(0.274)S(0.726)GDYEK
MD07G1006500	0.700226	3.35851e-17	93.115	84.119	QVDVAPPS(0.7)PT(0.241)DS(0.029)T(0.029)VK
MD01G1034300	0.60049	2.42639e-72	137.7	127.63	HSALPAT(0.001)QGKPS(0.6)S(0.397)PKGDLDS(0.002)R
MD01G1034300	0.987508	0	295.17	281.93	HSALPATQGKPS(0.012)S(0.988)PKGDLDSR
MD01G1035600	0.689124	1.62842e-05	94.538	88.456	AS(0.689)S(0.655)NES(0.655)LDEIFQR
MD01G1035600	0.868687	2.81749e-07	100.38	91.182	AS(0.131)S(0.869)NESLDEIFQR
MD01G1035600	0.666667	0.00275139	41.242	29.323	AS(0.667)S(0.667)NES(0.667)LDEIFQR
MD01G1037900	0.716485	0.0212297	22.051	15.935	FS(0.716)NLRS(0.228)NLS(0.077)S(0.164)ALNS(0.407)T(0.407)QNIK
MD01G1037900	0.675164	0.0116303	25.158	17.522	FS(0.239)NLRS(0.675)NLS(0.068)S(0.187)ALNS(0.416)T(0.415)QNIK
MD09G1108800	0.479884	0.00321132	22.886	19.924	DAY(0.008)CLLNFGDS(0.166)IT(0.166)T(0.48)DHIS(0.166)PAGS(0.015)INK
MD01G1039700	1	0.0110662	50.806	24.732	S(1)LDQEVDKAAHQK
MD01G1043100	0.797951	1.63723e-05	85.006	81.514	DT(0.006)S(0.798)GHLS(0.196)PFNFSR
MD01G1043100	1	3.68717e-152	234.36	224.55	DTSGHLS(1)PFNFSR
MD01G1043100	0.61643	0.00714885	66.989	24.958	VTVIS(0.128)T(0.128)S(0.616)PS(0.128)K
MD01G1043100	0.681131	0.00121983	44.238	29.663	VTVIS(0.06)T(0.06)S(0.198)PS(0.681)KKDEALK
MD01G1044200	1	1.79439e-41	161.82	140.58	GREPS(1)PEPLLR
MD01G1044200	0.999293	4.03184e-05	55.128	45.438	LHTDYVPGGAES(0.999)ICDVDCR
MD02G1300300	0.307914	0.00123853	22.917	19.206	GGAT(0.073)AT(0.05)PT(0.107)PPS(0.107)QFS(0.107)S(0.107)HT(0.107)NS(0.308)PQHS(0.037)QPR
MD12G1017800	0.742247	0.00383282	49.066	43.771	NLISNLSGDT(0.257)S(0.742)AHAK
MD01G1045900	0.641522	0.000399077	60.062	57.201	VYNDDEPLS(0.163)S(0.642)PT(0.121)S(0.032)GS(0.043)R
MD01G1048500	0.999995	0	275.2	266.86	TGS(1)LTEGPLVLR
MD01G1048500	0.998652	0	275.2	266.86	TGS(0.998)LT(0.001)EGPLVLRS(0.999)PS(0.001)K
MD01G1048500	0.713636	0.00499603	46.558	44.63	T(0.235)GS(0.758)LT(0.008)EGPLVLRS(0.286)PS(0.714)K
MD01G1048500	0.990742	4.27318e-05	79.408	69.926	TGSLT(0.004)EGPLVLRS(0.895)PS(0.11)KS(0.991)LK
MD01G1048500	0.985161	9.50056e-05	81.278	55.161	T(0.985)GS(0.985)LT(0.03)EGPLVLR
MD01G1053700	0.91335	0.0024852	27.09	20.974	IS(0.013)QS(0.027)FEDANHS(0.047)VDLS(0.913)DHENGK
MD01G1055000	0.996385	5.90264e-123	165.4	155.15	KADVVPPSDVDVKS(0.996)GDDT(0.004)K
MD01G1055000	1	1.78963e-195	217.83	189.33	KAS(1)GGS(1)IDRDIALAQLEK
MD01G1055000	1	8.93611e-99	159.16	142.19	KAS(1)GGS(1)IDRDIALAQLEK
MD01G1055000	0.999992	9.15497e-44	102.65	87.487	KLS(1)DVTAWESSR
MD01G1058500	0.801552	0.0183399	82.75	8.3743	LPSS(0.198)S(0.802)LK
MD01G1059200	1	1.47772e-05	96.059	81.379	RES(1)WDNFVER
MD01G1065600	0.999995	1.59715e-10	122.86	84.591	TQVS(1)QLIGR
MD01G1065800	0.998939	2.75206e-05	77.575	67.072	SALSFTSPVLTS(0.001)NAPS(0.999)PR
MD01G1065800	0.931134	3.1003e-14	101.17	90.617	FGSLSALDGRPGS(0.931)AS(0.069)K
MD01G1065800	0.58253	0.000107029	66.152	61.931	FGSLSALDGRPGS(0.417)AS(0.583)K
MD01G1065800	0.814381	1.82271e-05	82.578	76.146	GDS(0.814)S(0.186)LLPFHVDHK
MD01G1065800	0.5	0.00678902	31.675	27.813	GDS(0.5)S(0.5)LLPFHVDHK
MD01G1065800	0.823797	3.94172e-06	75.911	69.635	T(0.143)GS(0.824)AGPVS(0.034)PPSVGR
MD01G1068000	0.969488	6.50313e-06	76.176	66.727	EYEQPSTDS(0.03)DGLS(0.969)PK
MD08G1065200	0.420339	0.00864025	26.5	19.381	S(0.42)IS(0.137)GS(0.147)S(0.147)S(0.147)NWGVLADPELQR
MD01G1068000	0.996147	4.73868e-27	119.62	109.48	S(0.002)T(0.002)S(0.996)FKEQNAHVASVK
MD07G1059900	0.464041	0.000411867	30.869	29.937	S(0.005)PQS(0.163)GS(0.163)S(0.163)EQFRY(0.464)PDVPS(0.041)FLDY(0.002)VR
MD17G1111500	0.493222	0.000478077	27.734	25.09	VNS(0.493)FLNGY(0.162)T(0.174)QGY(0.162)NPS(0.006)T(0.003)VGGY(0.001)GLGR
MD02G1198800	0.562778	8.0415e-149	143.28	137.57	S(0.084)GS(0.199)T(0.563)T(0.105)PVNS(0.05)VQENGGAKPR
MD12G1103500	0.732848	0.00910002	29.058	19.543	MEGNNQVS(0.733)NVT(0.26)AGPS(0.004)S(0.002)S(0.001)NNEAR
MD09G1033200	0.49096	0.000789261	33.248	26.116	DS(0.174)DS(0.158)S(0.158)PPT(0.491)VPGY(0.018)DVAGVVVK
MD14G1043400	0.35567	0.00178449	28.299	25.243	NKS(0.128)S(0.128)IS(0.128)S(0.128)LNNS(0.356)S(0.128)EVAGVS(0.002)LS(0.001)PR
MD01G1069900	0.87356	4.63102e-08	88.071	83.1	ILDHS(0.007)FLS(0.874)FS(0.095)S(0.025)QSSEPADR
MD16G1092400	0.779031	0.0131717	27.714	20.881	VGT(0.463)S(0.756)LS(0.756)VAGDAAQKS(0.475)S(0.779)NS(0.771)K
MD16G1092400	0.771151	0.0131717	27.714	20.881	VGT(0.463)S(0.756)LS(0.756)VAGDAAQKS(0.475)S(0.779)NS(0.771)K
MD01G1069900	0.999825	3.67429e-23	126.83	116.35	RNEYGPS(1)PPTR
MD01G1069900	1	2.46035e-68	161.8	139.41	NRNPS(1)PPQGALNK
MD03G1271800	0.405788	0.00912396	22.122	17.669	S(0.036)QS(0.117)WPFFIPS(0.147)S(0.147)S(0.147)QLPNHVS(0.406)PK
MD17G1100700	0.476594	0.00782787	23.293	6.369	MS(0.263)LS(0.263)LLS(0.263)DLS(0.477)QLPY(0.707)LS(0.013)S(0.013)QPR
MD03G1107400	0.489541	0.0218167	36.597	24.538	KPIT(0.009)VS(0.182)T(0.182)S(0.49)S(0.138)FIFK
MD01G1069900	0.999982	2.4184e-106	176.11	163.98	SDVVS(1)PTVGNSEDFSK
MD02G1319800	0.462285	0.000778425	55.097	49.556	T(0.096)S(0.096)HS(0.168)IS(0.462)S(0.173)AGT(0.004)GAAGL
MD00G1051400	0.681985	3.49395e-12	87.647	79.76	SYDLVGS(0.682)S(0.255)PGT(0.063)R
MD01G1070100	0.759681	3.74808e-10	55.406	52.911	DS(0.76)VS(0.241)EEENES(0.999)ELGDENEESDKLDR
MD01G1070100	0.566566	1.55469e-33	77.731	73.206	DS(0.434)VS(0.567)EEENES(0.999)ELGDENEESDKLDR
MD01G1070100	0.999383	1.55469e-33	77.731	73.206	DS(0.434)VS(0.567)EEENES(0.999)ELGDENEESDKLDR
MD01G1070100	0.812732	1.63012e-26	91.396	87.437	EAIQS(0.813)KES(0.184)PS(0.004)QHQSSGLSQSATRPDGR
MD01G1070100	0.994318	3.90408e-88	138.96	132.62	EAIQSKES(0.994)PS(0.006)QHQSSGLSQSATRPDGR
MD01G1070100	0.737869	2.10672e-18	98.21	87.862	ESPS(0.738)QHQS(0.006)S(0.001)GLS(0.113)QS(0.113)AT(0.029)RPDGR
MD01G1070100	0.990226	4.46618e-08	54.167	49.978	ENNLQLS(0.001)VIEQPT(0.009)EVIHAS(0.99)PER
MD01G1070100	0.996181	0.00108706	65.477	55.678	VS(0.003)IS(0.996)PVSFPSAAR
MD01G1071200	1	0.00130023	71.558	60.338	GVDGLFGS(1)FAR
MD01G1071200	0.994935	1.18607e-69	142.43	134.51	LVLGDEGSQAS(0.995)PS(0.005)NVAR
MD14G1059100	0.719452	0.015518	31.771	30.261	LAY(0.277)AS(0.719)DGES(0.875)DREHT(0.116)FLHS(0.013)R
MD15G1035900	0.66408	0.0124163	41.115	33.659	S(0.664)APT(0.255)S(0.082)AFS(0.569)S(0.463)PAVS(0.968)PR
MD01G1071200	0.93308	1.48015e-16	102.07	93.759	S(0.033)S(0.033)S(0.933)VSSLPLILDIDDFK
MD07G1171200	0.459556	0.00416281	19.926	18.672	RY(0.167)T(0.176)PET(0.176)LPFLS(0.46)KPLPT(0.022)VADEQQHQQQR
MD13G1266700	0.638214	0.00366453	28.686	26.462	NLEQPNT(0.091)PGDRELDS(0.638)DS(0.25)DNLNNS(0.021)K
MD01G1072500	0.943871	1.51616e-11	90.819	83.035	EHS(0.944)GS(0.053)T(0.003)VEDEPSLLEK
MD01G1072500	0.504813	1.51616e-11	90.819	83.035	EHS(0.382)GS(0.505)T(0.113)VEDEPSLLEK
MD01G1072600	0.98632	4.82217e-10	87.676	76.636	T(0.014)NLS(0.986)PIQDTSPSPFR
MD01G1072600	0.499993	0.00132195	59.372	53.981	T(0.5)NLS(0.5)PIQDTSPSPFR
MD01G1073200	0.999999	4.42237e-05	85.006	67.378	VHFS(1)PHVQTDTR
MD15G1417800	0.383817	0.00853847	27.714	24.379	PS(0.384)T(0.151)HNS(0.151)GS(0.151)S(0.069)S(0.069)PLT(0.017)S(0.01)FGR
MD01G1073200	0.997527	1.30165e-10	109.48	89.982	S(0.998)VLS(0.002)AFFAK
MD01G1073300	0.999126	2.51238e-11	98.175	85.796	PIHNPLSDPYPIS(0.999)PR
MD01G1073300	0.584488	0.000369818	63.16	53.59	PIHNPLS(0.02)DPY(0.584)PIS(0.396)PR
MD01G1074000	0.882684	0.0183622	26.5	22.968	S(0.017)T(0.017)S(0.06)EFLIPHS(0.883)AAS(0.693)LS(0.33)AR
MD01G1074000	0.692542	0.0183622	26.5	22.968	S(0.017)T(0.017)S(0.06)EFLIPHS(0.883)AAS(0.693)LS(0.33)AR
MD01G1074700	1	1.05717e-30	146.96	122.7	LHQLLDAS(1)PR
MD01G1079200	0.959461	1.30893e-78	144.56	132.11	T(0.018)RS(0.959)S(0.022)PELTDTYGEVSTQSR
MD01G1079200	0.574498	4.31494e-141	174.19	165.13	T(0.108)RS(0.318)S(0.574)PELTDTYGEVSTQSR
MD01G1079200	0.569058	2.64799e-78	143.47	137.36	T(0.569)RS(0.336)S(0.094)PELTDTYGEVSTQSR
MD01G1079200	0.883379	3.96303e-07	98.676	86.159	S(0.883)S(0.892)PDQPS(0.117)S(0.108)PHLQR
MD01G1079200	0.892192	3.95863e-52	137.81	123.87	S(0.883)S(0.892)PDQPS(0.117)S(0.108)PHLQR
MD01G1079200	0.788843	1.00193e-43	137.73	120.01	S(0.035)S(0.035)PDQPS(0.789)S(0.141)PHLQR
MD01G1079200	0.989965	3.95863e-52	137.81	123.87	S(0.409)S(0.591)PDQPS(0.01)S(0.99)PHLQR
MD01G1079300	1	6.34053e-44	139.58	131.02	FQS(1)DDDQEDRFHR
MD01G1079300	0.947706	0.000185717	56.017	49.256	NAAS(0.023)LFRGS(0.948)EDEVS(0.03)KK
MD01G1082700	0.898212	0.00146683	43.164	38.287	RRDENVQLT(0.102)NLS(0.898)PVER
MD01G1083800	0.999878	3.30395e-05	76.573	68.659	GAHLGLGGATVGVGS(1)FAR
MD01G1085600	0.752569	0.000187332	61.265	56.21	ILAHLNVLHDQS(0.753)S(0.178)Y(0.069)F
MD15G1420900	0.405891	0.000116576	29.955	28.807	LQS(0.013)VCVQINQLS(0.161)IT(0.161)APS(0.406)S(0.141)PS(0.059)S(0.059)VADNGPGGGPR
MD01G1086500	1	9.65723e-05	151.5	94.836	TES(1)GIFR
MD12G1231700	0.308019	3.61253e-05	45.138	38.702	QAT(0.308)T(0.123)PPS(0.123)T(0.123)S(0.123)Y(0.115)GAIS(0.059)T(0.027)LNPLR
MD07G1080500	0.400011	5.59257e-05	32.801	30.377	DS(0.161)GDT(0.151)GS(0.4)VGDPDS(0.144)VS(0.144)AFDGQPGGYGSGQR
MD04G1150800	0.382094	0.0124871	31.488	29.102	FGGT(0.026)S(0.026)S(0.026)LEET(0.026)S(0.079)S(0.382)S(0.157)S(0.14)QS(0.14)R
MD15G1219300	0.580211	0.000159666	57.41	57.41	S(0.151)NS(0.58)S(0.239)T(0.023)T(0.007)LGEVEGVR
MD08G1150700	0.56492	0.0232518	31.75	26.377	QGS(0.002)GGFNGGS(0.234)S(0.198)NFRS(0.565)PPPR
MD01G1098600	1	4.83272e-36	130.77	126.27	DNS(1)WNPLHIGDGAAK
MD01G1098600	0.999997	7.87319e-20	123.92	103.74	LAS(1)IDSFDSK
MD16G1118500	0.464243	1.02418e-15	91.1	84.002	HGLGPLGQQTLGGGPAPS(0.193)S(0.464)S(0.102)S(0.102)T(0.14)K
MD01G1101300	0.855805	9.66274e-194	180.65	173.23	NVGLVSKPET(0.036)ET(0.108)DVRS(0.856)PGNNPDIR
MD00G1130600	0.450517	0.00325673	25.474	23.676	S(0.189)S(0.189)S(0.451)LS(0.172)LPLILGEGQHEQAGGK
MD01G1101300	0.702184	5.0607e-218	186.37	175.86	NVGLVSKPET(0.054)ET(0.702)DVRS(0.244)PGNNPDIR
MD08G1218000	0.487513	1.06022e-05	46.399	45.214	T(0.01)KPQPAQVS(0.206)ES(0.488)ES(0.206)EPKPT(0.091)HEPK
MD01G1102900	0.994368	3.98825e-06	97.084	89.622	TS(0.005)S(0.994)WKPTSWVR
MD01G1103100	1	1.42519e-13	109.72	102.07	GDNQFGIQGDGS(1)YR
MD01G1103400	0.717383	4.34949e-17	100.97	93.749	FS(0.062)S(0.717)S(0.11)PS(0.11)VDT(0.002)LQGHSASVDK
MD01G1103400	0.794424	2.01486e-66	139.69	117.79	FS(0.001)S(0.202)S(0.794)PS(0.002)VDTLQGHSASVDK
MD01G1103400	0.9992	6.33532e-107	158.78	143.63	FSSSPS(0.999)VDTLQGHSASVDK
MD01G1104600	0.99934	0.000706669	66.809	58.739	LGS(0.999)S(0.998)Y(0.001)LSSSLTR
MD01G1104600	0.998982	0.000706669	66.809	58.739	LGS(0.999)S(0.999)Y(0.001)LSSSLTR
MD01G1104600	0.999999	1.12304e-82	213.63	194.11	RS(1)S(1)HSLLPPLPR
MD01G1104600	0.999936	1.12304e-82	213.63	194.11	RS(1)S(1)HSLLPPLPR
MD01G1104600	0.963001	7.68166e-16	112.67	99.267	RS(0.594)S(0.443)HS(0.963)LLPPLPR
MD01G1104900	0.983659	4.14467e-05	95.195	73.95	S(0.002)T(0.002)S(0.984)S(0.013)GLLPVGSR
MD01G1104900	0.999811	1.03793e-122	173.06	143.25	SRT(1)PEQLFGR
MD01G1104900	1	6.65982e-16	87.155	80.508	RKS(1)FADILQEGLDQTASLSGPLSR
MD01G1104900	0.562319	4.36057e-86	143.91	136.2	S(0.562)GS(0.435)APPT(0.003)VEGSLTAVGSLFR
MD01G1104900	0.857006	2.64005e-117	162.44	154.73	S(0.143)GS(0.857)APPTVEGSLTAVGSLFR
MD09G1120600	0.298489	0.00672696	22.569	20.074	VS(0.126)S(0.126)FLS(0.126)GY(0.118)T(0.126)QGY(0.298)NPS(0.053)T(0.024)VGGY(0.002)GLGR
MD10G1089100	0.44585	0.00056253	24.803	23.933	S(0.189)S(0.195)VLHS(0.446)QPKS(0.359)T(0.349)VGT(0.336)PAY(0.126)IAPEVLLK
MD13G1040800	0.648865	0.0127289	44.816	27.122	GET(0.075)RPQS(0.649)S(0.276)DILER
MD03G1018600	0.436968	0.000450642	26.405	24.888	T(0.001)S(0.001)GVQHGT(0.002)LNAAQPVHDPLPS(0.437)PT(0.186)VS(0.186)AS(0.186)R
MD01G1105200	1	7.83904e-09	136.96	47.879	SFAALS(1)QR
MD01G1108500	1	0.000422134	89.506	86.061	ALGS(1)FRS(1)HPS(1)V
MD01G1108500	1	0.000422134	89.506	86.061	ALGS(1)FRS(1)HPS(1)V
MD01G1112200	1	3.537e-10	99.663	85.65	AGVS(1)DDEVWNPGIEK
MD01G1113500	1	9.33961e-24	108.08	102.78	VVGGES(1)GDEALDEESGGSK
MD01G1114200	1	2.15821e-207	185.95	169.17	YDS(1)DESPEDVIR
MD01G1114200	0.991395	0.000554494	67.685	57.332	Y(0.145)DS(0.864)DES(0.991)PEDVIR
MD01G1114200	0.529897	3.26867e-05	71.136	67.691	RPS(0.53)S(0.421)S(0.037)S(0.012)VAGGLPPLGR
MD12G1133600	0.389224	0.0186122	22.585	18.588	RDEEIPS(0.389)S(0.168)LS(0.168)S(0.168)PY(0.057)S(0.025)T(0.025)K
MD16G1018900	0.484574	0.00116317	27.734	24.628	DVQRPEEQS(0.485)HS(0.209)RS(0.209)PS(0.046)S(0.046)DVNRLPS(0.004)R
MD10G1055800	0.457063	0.000322189	29.061	27.227	VAS(0.198)S(0.457)GNILGGAT(0.074)GS(0.074)S(0.074)WGIS(0.085)S(0.039)IFGGNDNNR
MD01G1114800	0.731427	5.46113e-05	57.829	48.821	ELDS(0.731)NS(0.26)EKGVDGDDLS(0.009)DQK
MD01G1114800	0.988722	1.75869e-05	78.976	69.596	ELDS(0.011)NS(0.989)EKGVDGDDLSDQK
MD01G1114800	0.999659	1.04458e-13	98.062	92.598	GAS(1)EEDS(0.998)EDEFY(0.002)DVER
MD01G1114800	0.999891	5.97928e-11	90.581	83.524	GASEEDS(1)EDEFYDVER
MD10G1016600	0.533418	0.002187	66.989	53.588	SVVDS(0.233)S(0.533)T(0.233)PLLK
MD01G1114800	1	0	259.71	250.42	HEQDTGTGKPLTSIEEARS(1)PK
MD01G1117000	0.99743	0.00866625	35.657	27.794	Y(0.985)DQS(0.021)DIAIKET(0.997)S(0.997)RQR
MD01G1117000	0.984578	0.00866625	35.657	27.794	Y(0.985)DQS(0.021)DIAIKET(0.997)S(0.997)RQR
MD01G1121400	0.755178	0.000166511	64.422	57.324	DS(0.004)LAS(0.755)NS(0.234)FQEPS(0.129)S(0.879)PK
MD01G1121400	0.946391	0.000509788	50.752	43.682	DS(0.002)LAS(0.046)NS(0.946)FQEPS(0.275)S(0.73)PK
MD01G1121400	0.578629	0.000770566	56.817	46.676	DSLASNSFQEPS(0.579)S(0.421)PK
MD01G1121400	0.941658	1.7818e-128	209.23	198.27	DSLASNSFQEPS(0.058)S(0.942)PK
MD01G1124000	0.999971	1.2404e-115	166.59	153.79	S(1)FNSQLSPAHSGEPLENK
MD01G1124000	0.887969	7.01759e-05	62.999	58.181	S(0.005)FNS(0.095)QLS(0.888)PAHS(0.012)GEPLENK
MD01G1124000	0.956237	0.0212165	44.925	31.06	QS(0.956)LPS(0.032)LS(0.006)S(0.003)LLS(0.003)R
MD01G1124000	0.915525	6.22016e-23	124.78	101.41	QSLPSLS(0.002)S(0.082)LLS(0.916)R
MD01G1125200	0.975794	9.7173e-10	99.044	82.158	QST(0.002)PKPPPS(0.976)PS(0.022)PLR
MD01G1126500	0.902603	0.0061691	40.798	33.508	NAVVT(0.051)VPAY(0.046)FNDS(0.903)QR
MD15G1332200	0.430435	2.19083e-15	49.479	47.715	ASLGNEEELVASNTANAGAVHNEPHYHQT(0.074)S(0.191)HS(0.43)PT(0.141)T(0.164)R
MD11G1253300	0.410336	0.0118503	26.935	20.073	AVEIHHGWY(0.028)T(0.187)PT(0.187)T(0.187)EAAS(0.41)A
MD01G1132400	0.740308	2.79648e-05	75.764	50.399	S(0.13)S(0.13)S(0.74)IEPGPNVRPR
MD01G1132800	0.966182	0.00015603	87.647	66.914	LGGFGGFS(0.966)FGT(0.034)K
MD01G1132800	0.999394	1.58448e-53	144.41	113.84	LGGFGGFS(0.001)FGT(0.999)K
MD01G1132900	0.99999	2.65672e-05	79.172	73.358	AYNNKEDET(1)EDDEEEVAEK
MD01G1133600	0.99997	0.0206435	46.88	34.09	LTLPVQPGS(1)K
MD05G1049000	0.360093	6.73564e-20	90.907	88.346	IHGLPT(0.002)S(0.002)S(0.002)LY(0.017)NT(0.02)S(0.039)S(0.039)S(0.039)HDS(0.079)Y(0.072)S(0.166)S(0.166)S(0.36)PK
MD05G1249500	0.664036	0.00477663	36.736	32.864	S(0.03)DGVVFGHT(0.306)DS(0.664)QINFDEDIR
MD01G1135000	0.984081	1.92654e-08	67.758	65.26	RPY(0.007)S(0.984)PGY(0.008)DNGAGPIENADGYDK
MD01G1135000	1	0.0133808	55.98	37.355	S(1)AELS(1)PPR
MD01G1135000	1	0.0133808	55.98	37.355	S(1)AELS(1)PPR
MD01G1135000	1	8.14397e-54	151.44	141.82	RYS(1)PQYYS(1)PPRR
MD01G1135000	1	8.14397e-54	151.44	141.82	RYS(1)PQYYS(1)PPRR
MD08G1004500	0.474558	0.000622682	25.553	24.183	VY(0.015)EEEHHHPAPAPAPVVHY(0.475)HEEPT(0.22)DS(0.22)PT(0.071)EEK
MD01G1237800	0.446393	3.92867e-29	110.89	103.31	FDEINGVTSTESVDES(0.208)RT(0.137)S(0.446)PS(0.208)K
MD01G1136900	1	5.54401e-37	135.13	124.71	AYLGQLLS(1)PQK
MD01G1136900	1	4.87119e-24	109.5	99.745	S(1)IAEIIQDDIHNTNVSR
MD01G1136900	1	4.34418e-70	170.11	164.47	S(1)GDYSEDLSTLIR
MD01G1136900	0.536616	1.43333e-48	108.24	104.16	S(0.537)GS(0.462)APPT(0.002)VEGSLNAVGGLFEASALSGFTK
MD01G1136900	0.587881	5.3231e-14	55.35	53.986	S(0.22)GS(0.588)APPT(0.103)VEGS(0.082)LNAVGGLFEAS(0.005)ALS(0.001)GFT(0.001)K
MD01G1136900	0.593191	0.00664363	51.726	25.342	S(0.593)NT(0.407)PDPQLVAR
MD01G1136900	0.999997	1.92781e-61	194.65	175.28	SNT(1)PDPQLVAR
Apple_newGene_57695	0.495709	0.00673211	16.69	15.402	T(0.109)RS(0.109)EFQPPT(0.233)FNKEEAGVS(0.496)AAAPS(0.037)VFVGS(0.017)K
MD01G1137300	1	2.79783e-75	135.63	128.34	YLEGEAALPDAVAS(1)PGAYDGKK
MD01G1140100	0.999681	7.97815e-06	55.337	53.642	CAEET(1)DDLDKVEEVPSSFPFK
MD01G1140700	0.945112	8.21563e-08	88.176	83.559	ALLGQANLDS(0.945)PT(0.045)S(0.009)LT(0.001)LPR
MD01G1140700	0.715465	2.42039e-06	104.04	43.644	TSLAVS(0.285)S(0.715)PK
MD01G1145700	0.747632	4.15819e-05	95.195	52.398	LTPELT(0.048)RS(0.748)PS(0.204)K
MD03G1160200	0.288275	0.0214584	15.182	12.317	DDNT(0.029)INEAS(0.137)VS(0.137)NS(0.137)LDS(0.288)PVS(0.137)ES(0.137)DNRR
MD01G1147700	0.845474	4.45031e-19	106.32	82.389	DLPDQDDS(0.845)T(0.155)RIR
MD01G1147700	0.999987	0.000199744	73.834	60.434	ERDEYS(1)NYHADY
MD01G1147700	0.570092	0.00117315	54.898	45.862	DLPDQDDS(0.43)T(0.57)RIR
MD01G1153000	1	3.14782e-111	146.57	143.52	GAIAVDDKHDELDEEDS(1)NEEEDVDNGGSK
MD01G1153300	0.997261	0.000258385	80.69	73.786	TDNLCLY(0.997)VQS(0.003)R
MD01G1154000	0.571375	0.000795046	66.809	53.624	SSYPTNLS(0.043)S(0.571)S(0.386)PVR
MD01G1154000	0.82589	2.90522e-05	92.38	79.541	SSYPTNLS(0.005)S(0.169)S(0.826)PVR
MD01G1154000	0.999945	0.00163284	105.14	62.57	SAS(1)FGFR
MD01G1154200	0.9736	1.31248e-45	120.63	111.95	AVT(0.021)NS(0.974)PDDT(0.005)T(0.001)KELSDATEESK
MD14G1222100	0.474525	0.000616601	59.728	46.72	PLVQVGVVS(0.072)S(0.227)T(0.227)S(0.475)PR
MD01G1156900	0.995032	7.89336e-05	63.998	56.084	VATVKPWAT(0.005)GLS(0.995)GQLQK
MD01G1161000	0.573386	0.0175569	17.418	15.46	EDGS(0.573)LEFRS(0.496)GPNS(0.721)PLGNS(0.09)LS(0.067)PT(0.053)K
MD01G1161000	1	1.26145e-86	167.87	164.07	S(1)GPNS(1)PLGNS(0.016)LS(0.975)PT(0.009)K
MD01G1161000	1	1.26145e-86	167.87	164.07	S(1)GPNS(1)PLGNS(0.016)LS(0.975)PT(0.009)K
MD01G1161000	0.614302	0.000203692	53.444	50.126	S(1)GPNS(1)PLGNS(0.614)LS(0.296)PT(0.09)K
MD01G1161000	0.979527	1.26145e-86	167.87	164.07	S(1)GPNS(1)PLGNS(0.005)LS(0.98)PT(0.015)K
MD01G1161000	0.999998	3.39329e-16	114.54	101.12	GFHS(1)PGRPLSAVK
MD10G1258600	0.459729	0.00523384	19.891	15.793	S(0.016)LGQDAIQT(0.221)LQS(0.221)ES(0.46)AAS(0.064)LY(0.017)K
MD01G1161000	1	2.95825e-05	150.17	106.41	KYS(1)FAFR
MD01G1161000	0.892523	0.0013332	50.178	34.237	NGIGGS(0.893)PS(0.084)PS(0.024)GLPK
MD01G1161000	1	1.5007e-30	147.39	133.15	TFLTNEKS(1)PK
MD01G1161000	0.978194	1.47278e-108	199.91	185.25	SGPNSPLGNSLS(0.022)PT(0.978)K
MD01G1164200	0.538988	1.03654e-06	75.911	71.923	S(0.539)GS(0.439)NPET(0.022)FLSAAYR
MD01G1164200	0.997604	5.71324e-88	174.52	161.42	S(0.002)GS(0.998)NPETFLSAAYR
MD12G1053000	0.481624	0.00159708	30.244	23.641	NRPPS(0.233)S(0.233)DAT(0.482)APS(0.052)HPAPLPANDR
MD01G1167000	0.933886	4.33309e-16	66.264	54.131	HS(0.066)NS(0.934)VDASLDSIEAK
MD01G1168900	0.949432	0.00649722	68.463	59.101	QNAT(0.007)QLS(0.949)NS(0.044)V
MD01G1171100	0.54907	0.0143236	54.023	35.95	AFLTQPAPS(0.549)T(0.451)A
MD01G1173700	0.939369	1.03368e-116	162.15	152.42	EEEEKT(0.061)S(0.939)DGEVPEIYVDNK
MD04G1217600	0.804317	0.0045848	36.923	29.825	LSDADDLMS(0.598)Y(0.804)AGDDQVT(0.598)R
MD01G1173700	0.928302	8.35941e-182	192.01	182.81	KREEEEKT(0.928)S(0.072)DGEVPEIYVDNK
MD04G1002300	0.495986	3.26001e-05	28.512	26.612	VNEFLAGAGT(0.009)DAPDVDEENIIS(0.221)RPS(0.496)VS(0.247)Y(0.027)DDLWAK
MD01G1177300	0.831957	4.05079e-05	63.869	56.451	S(0.167)QS(0.832)FPS(0.002)LPSLPSVQTLR
MD01G1177300	0.5	8.13034e-95	185.02	173.38	S(0.5)S(0.5)PLLHSASHSLGSR
MD01G1177300	0.5	8.13034e-95	185.02	173.38	S(0.5)S(0.5)PLLHSASHSLGSR
MD01G1178200	0.874276	1.27346e-07	100.11	94.397	QQS(0.126)S(0.874)RPIPQILVR
MD01G1182700	1	0.00310538	86.738	62.921	S(1)PRS(1)PVRPY
MD01G1182700	0.999988	0.00310538	86.738	62.921	S(1)PRS(1)PVRPY
MD01G1185500	0.999947	5.45139e-06	77.221	40.929	IEEELGS(1)AAIYAGAK
MD01G1185500	0.999999	1.9284e-15	112.24	85.587	ISGDS(1)LKNVYK
MD01G1185700	0.999941	1.49391e-07	88.176	83.045	LVSGVAVS(1)GEQAPENYR
MD14G1178400	0.489023	0.0132838	27.924	23.947	LAS(0.245)S(0.245)PS(0.489)FLET(0.022)DRVEDVK
MD10G1142100	0.496303	0.00349727	18.897	16.635	HGS(0.253)IVS(0.479)IPGGDAPNDS(0.18)EFIQAS(0.196)ALVS(0.496)ES(0.276)ALY(0.057)S(0.063)R
MD15G1291600	0.443888	0.0209614	14.384	12.656	S(0.176)T(0.176)DLDS(0.292)QHS(0.28)LS(0.28)PS(0.277)RDELPNS(0.444)IEDEQPS(0.042)QS(0.034)HNR
MD01G1186400	0.999997	5.50517e-07	82.885	77.876	AS(1)WVAKPNDSPYYIGLDR
MD01G1186400	0.999747	8.50282e-215	196.41	181.84	RPSKPDPPS(1)PSQSSSNLAELPR
MD01G1186400	0.758101	4.72351e-08	58.093	55.048	RPSKPDPPS(0.159)PS(0.758)QS(0.058)S(0.018)S(0.006)NLAELPR
MD04G1096400	0.401516	0.0207923	22.585	14.875	LQT(0.204)GLGS(0.402)GQAS(0.171)S(0.171)FQNFT(0.026)VS(0.026)R
MD07G1017600	0.581519	2.66215e-49	121.45	108.35	GFELFS(0.123)S(0.582)S(0.295)PVRR
MD09G1108800	0.375327	0.0079832	18.066	16.248	DAY(0.007)CLLNFGDS(0.072)IT(0.176)T(0.176)DHIS(0.375)PAGS(0.193)INK
MD01G1186400	0.992748	4.3634e-11	111.53	92.29	T(0.002)LS(0.993)RS(0.807)S(0.199)LSTR
MD01G1186400	0.864889	4.3634e-11	111.53	92.29	T(0.012)LS(0.987)RS(0.865)S(0.136)LSTR
MD01G1186400	0.81852	0.000683674	93.348	77.961	T(0.025)LS(0.822)RS(0.292)S(0.819)LS(0.034)T(0.009)R
MD01G1187600	0.996018	2.18738e-05	73.279	68.799	VNS(0.996)FNS(0.004)ILQLIHQPR
MD01G1187600	0.5	0.0031039	35.657	31.679	VNS(0.5)FNS(0.5)ILQLIHQPR
MD01G1196700	1	1.87617e-62	99.954	87.718	ERDS(1)PEIGRLPS(0.898)S(0.589)S(0.513)PY(0.001)KR
MD01G1196700	0.912191	1.87617e-62	99.954	87.718	ERDS(1)PEIGRLPS(0.912)S(0.576)S(0.51)PY(0.002)KR
MD01G1196700	0.794859	1.87617e-62	99.954	87.718	ERDS(0.997)PEIGRLPS(0.455)S(0.795)S(0.732)PY(0.021)KR
MD01G1196700	0.867253	0.000207141	42.353	31.979	ERDS(1)PEIGRLPS(0.359)S(0.762)S(0.867)PY(0.012)KR
MD01G1196700	0.997926	0.00175711	43.658	38.447	ERGS(0.998)PDY(0.003)GRGPS(0.995)PGAY(0.004)R
MD01G1196700	0.99454	0.00175711	43.658	38.447	ERGS(0.998)PDY(0.003)GRGPS(0.995)PGAY(0.004)R
MD01G1196700	1	0.0132926	82.75	23.401	VS(1)ADLVR
MD01G1196900	0.666667	0.000439836	48.351	7.1243	LAGQVS(0.667)ALES(0.667)IIT(0.667)KGK
MD01G1196900	0.666667	0.000439836	48.351	7.1243	LAGQVS(0.667)ALES(0.667)IIT(0.667)KGK
MD01G1196900	0.666667	0.000439836	48.351	7.1243	LAGQVS(0.667)ALES(0.667)IIT(0.667)KGK
MD01G1197700	0.859422	0.00082806	47.621	43.404	VY(0.14)S(0.859)GKFDGPSILQR
MD01G1199500	0.944666	1.45389e-08	82.6	76.637	AIDQDAAKPAEDIPS(0.945)DS(0.055)PAVK
MD01G1199500	0.954847	3.43705e-18	98.073	87.53	AIDQDAAKPAEDIPS(0.045)DS(0.955)PAVK
MD01G1205500	1	8.78818e-27	111.34	101.79	IHS(1)GAVT(1)PIHPK
MD01G1205500	0.961416	1.14469e-05	78.674	70.203	SANISFNNHVSPT(0.039)S(0.961)PK
MD01G1205500	0.999987	3.09395e-55	169.54	145.13	TDS(1)GISISTKPR
MD01G1205500	1	8.78818e-27	111.34	101.79	IHS(1)GAVT(1)PIHPK
MD11G1189200	0.445624	0.0173929	16.465	12.051	T(0.012)PS(0.012)S(0.012)PS(0.011)S(0.011)NS(0.011)WPLS(0.023)GFPS(0.231)NS(0.231)VS(0.446)PK
MD01G1205500	0.570717	0.000345961	73.632	61.713	T(0.571)DS(0.424)GIS(0.005)ISTKPR
MD01G1205500	0.999783	0.00503909	54.834	54.834	GS(1)PEY(0.004)S(0.996)PVPS(1)PR
MD01G1205500	0.996337	0.00503909	54.834	54.834	GS(1)PEY(0.004)S(0.996)PVPS(1)PR
MD01G1205500	0.999963	0.00503909	54.834	54.834	GS(1)PEY(0.004)S(0.996)PVPS(1)PR
MD01G1205500	0.997853	0.000204059	76.759	68.059	LDLS(0.002)PNS(0.998)PLPNR
MD01G1205500	1	8.77751e-08	87.881	46.895	NIS(1)CPVS(1)PIGS(0.999)PLLHS(0.001)R
MD01G1205500	0.999999	8.77751e-08	87.881	46.895	NIS(1)CPVS(1)PIGS(0.999)PLLHS(0.001)R
MD01G1205500	0.9994	8.77751e-08	87.881	46.895	NIS(1)CPVS(1)PIGS(0.999)PLLHS(0.001)R
MD01G1205800	0.933042	0.000418587	57.366	50.668	LGS(0.933)GS(0.067)LTPDGAGLGSR
MD01G1205800	0.528313	0.00917506	36.127	28.083	LGS(0.471)GS(0.528)LT(0.001)PDGAGLGSR
MD15G1181900	0.45609	2.37827e-59	145.71	135.58	GLPLSAPAS(0.056)S(0.125)S(0.125)AS(0.237)S(0.456)R
MD02G1036900	0.613521	0.0143279	34.264	20.864	S(0.464)S(0.513)T(0.071)GPS(0.614)VGS(0.339)GGR
MD01G1208700	0.995381	1.37128e-32	102.69	100.13	EIS(0.995)DDEDEDT(0.005)KKEEEGDVEEVDEDKEK
MD01G1208700	0.5	0.00106695	26.446	24.871	EIS(0.5)DDEDEDT(0.5)KKEEEGDVEEVDEDKEK
MD01G1210400	0.999737	2.99163e-06	81.807	68.386	DSLVPFRGS(1)GPVVGAPR
MD01G1213900	0.794704	0.0065435	57.532	51.991	ALAHFLNS(0.022)S(0.795)S(0.183)
MD16G1069300	0.438227	0.00636669	31.41	27.66	T(0.232)DS(0.438)PKFS(0.149)S(0.149)GDY(0.029)IT(0.001)S(0.001)S(0.001)SHR
MD01G1222400	0.96268	2.51232e-16	100.53	74.547	S(0.019)T(0.019)T(0.963)PNSSRPTTPNLSNPR
MD01G1222400	0.999358	1.05227e-07	102.87	89.69	T(0.001)VS(0.999)PHRFPLLR
MD05G1179300	0.479467	9.15618e-07	77.871	77.871	GNTLPPAEIS(0.479)S(0.26)NS(0.26)ERR
MD01G1223600	1	9.06612e-106	152.16	146.19	SADLSSAAIEAES(1)VVAEHGS(1)VR
MD01G1223600	1	1.89746e-144	170.27	164.44	SADLSSAAIEAESVVAEHGS(1)VR
MD01G1225600	0.997619	1.98433e-23	120.77	104.1	NFS(0.002)PPPS(0.998)INNSIK
MD01G1225600	0.499987	0.00565445	55.755	40.593	NFSPPPS(0.5)INNS(0.5)IK
MD01G1226600	0.998018	8.38839e-54	153.09	120.52	LDS(0.998)GS(0.002)ILFDPSR
MD01G1226600	0.542271	0.0207037	47.774	37.225	LDS(0.458)GS(0.542)ILFDPSR
MD01G1226600	0.988913	0.000143497	68.41	62.696	IGQLDAS(0.011)AT(0.989)PQELHR
MD01G1227200	1	8.09313e-16	117.08	108.33	HS(1)PVAPVPPSSR
MD01G1227200	0.95656	1.33878e-25	108.37	101.73	HS(0.005)PVAPVPPS(0.957)S(0.038)RPGDAHS(0.001)GK
MD05G1291700	0.461559	2.00815e-24	66.972	63.386	SPGFGT(0.101)IS(0.252)PT(0.462)NS(0.151)NHLS(0.017)GLAS(0.017)ILHPQTSNTVK
MD01G1227300	0.594678	0.0183149	48.467	33.129	S(0.405)DNS(0.595)IPSVNIK
MD01G1229500	0.998451	3.32459e-08	89.358	59.421	LGGS(0.002)VS(0.998)AEHLGDK
MD01G1231700	0.999995	3.19986e-141	214.81	203.49	IITDYVGS(1)PAT(1)DPLR
MD01G1231700	0.957503	5.28544e-05	74.364	58.19	IPSLHPHDRS(0.958)GDLS(0.024)S(0.007)AT(0.011)R
MD01G1231700	1	2.59809e-99	158.61	153.99	S(0.001)PS(0.999)FVHNKPLVGS(1)PPAYR
MD01G1231700	0.991572	2.59809e-99	158.61	153.99	S(0.992)PS(0.008)FVHNKPLVGS(1)PPAYR
MD01G1231700	0.999035	1.06714e-58	137.9	131.94	S(0.001)PS(0.999)FVHNKPLVGS(1)PPAYR
MD01G1231700	0.999999	3.30548e-37	137.62	122.46	YLS(1)PNLSDPSR
MD01G1231700	0.998849	1.2988e-37	139.86	134.24	YLSPNLS(0.999)DPS(0.001)R
MD01G1231700	0.606891	0.000101414	40.625	39.3	Y(0.061)LS(0.938)PNLS(0.85)DPS(0.607)RNS(0.501)LPPLS(0.029)S(0.013)R
MD01G1231700	0.762639	1.01637e-05	70.112	65.99	YLSPNLS(0.969)DPS(0.262)RNS(0.763)LPPLS(0.003)S(0.003)R
MD01G1231700	1	1.33371e-08	96.379	92.161	IITDYVGS(1)PAT(1)DPLR
MD01G1231700	0.968902	1.12106e-18	78.319	74.222	DS(0.001)KDDS(0.969)GRFS(0.03)GLLS(0.027)S(0.073)S(0.197)GS(0.703)PR
MD01G1231700	0.610207	0.000179592	47.564	41.849	DDS(0.389)GRFS(0.61)GLLS(0.004)S(0.03)S(0.267)GS(0.699)PR
MD01G1231700	0.950668	1.60673e-33	133.86	108.74	FSGLLS(0.951)S(0.051)S(0.05)GS(0.948)PR
MD01G1231700	0.948575	3.03887e-55	165.58	128.22	FSGLLS(0.042)S(0.949)S(0.781)GS(0.228)PR
MD01G1231700	0.934706	1.4837e-57	175.62	134.41	FSGLLS(0.001)S(0.042)S(0.935)GS(0.022)PR
MD01G1231700	0.971132	8.35808e-77	200	151.05	FSGLLS(0.001)S(0.006)S(0.022)GS(0.971)PR
MD01G1231700	0.797757	0.00444653	51.445	29.452	PHS(0.798)WT(0.197)S(0.005)GFHR
MD01G1235500	0.999996	5.21184e-06	76.526	62.937	AS(1)DPEKPALSSLAK
MD02G1176600	0.386447	0.016519	30.652	26.674	T(0.027)IT(0.16)Y(0.386)T(0.189)DT(0.225)KPS(0.043)PIT(0.232)S(0.738)PANR
MD01G1236800	0.824026	1.20798e-96	135.87	134.47	S(0.051)VS(0.824)AS(0.125)ESDASFSQQIPVEIAAQNFTAEQPK
MD01G1236800	1	4.08268e-08	103.16	89.201	KQQTPAKDDLIS(1)F
MD01G1236800	0.734759	0.00572413	55.66	52.083	DNES(0.735)LAPIFT(0.265)PPR
MD01G1236800	0.999906	1.27379e-41	148.48	143.58	MSAGFSSVS(1)FK
MD01G1236800	0.999999	6.38123e-69	165.58	151.77	DNESLAPIFT(1)PPR
MD01G1236800	0.999991	0.0419871	67.902	60.932	KQQT(1)PAKDDLISF
MD01G1237800	0.999992	4.8436e-35	116.38	105.38	KEFS(1)PEREQEQESFEEEVESK
MD02G1009900	0.488254	9.76028e-05	35.955	33.234	GEGDLPQVES(0.267)EY(0.241)FDGS(0.488)PQAY(0.003)NDQK
MD09G1037500	0.654855	0.020584	33.688	27.368	AES(0.975)PS(0.371)IS(0.655)VKENEQHDK
MD01G1237800	1	0.00877587	85.764	26.415	KFGS(1)LLK
MD08G1133800	0.624179	7.31609e-12	75.539	59.228	QASDSLDDSAIS(0.033)S(0.624)AS(0.343)PVR
MD01G1239700	0.520032	3.63645e-08	111.46	103.51	TVY(0.024)S(0.52)Y(0.456)IQSR
MD05G1300700	0.488974	0.00131217	49.036	38.683	T(0.238)PS(0.272)S(0.489)APVVTAVALPQK
MD01G1239700	0.503125	7.40813e-08	109.29	99.933	T(0.008)VY(0.503)S(0.063)Y(0.426)IQSR
MD01G1239700	0.998486	4.92482e-16	148.94	140.01	TVY(0.001)S(0.001)Y(0.998)IQSR
MD02G1002900	1	6.98322e-06	103.44	79.368	RNNLRFS(1)FGR
MD02G1002900	0.999881	6.51753e-16	141.89	121.6	QFS(1)TGSLKR
MD02G1002900	0.963168	0.0227413	46.063	34.016	QFS(0.43)T(0.606)GS(0.963)LKR
MD02G1002900	0.980229	6.32125e-09	114.76	87.615	QS(0.98)S(0.02)LDPIR
MD02G1002900	0.977462	6.32125e-09	114.76	87.615	QS(0.023)S(0.977)LDPIRR
MD02G1002900	0.999736	0.00544573	97.163	76.959	TLS(1)RQFT(1)R
MD02G1002900	0.672845	0.00538813	69.825	50.038	QFS(0.327)T(0.673)GSLKR
MD02G1002900	1	0.00544573	97.163	76.959	TLS(1)RQFT(1)R
MD02G1004200	0.96591	0.000202218	62.203	60.275	LKAFNEAGNDENS(0.966)DDDDEY(0.034)
MD02G1004400	0.999839	0.0105454	56.569	30.037	GALLVAGYGS(1)R
MD02G1004400	0.5	5.60329e-08	87.319	80.566	RS(0.5)S(0.5)FGGEVERDPCIHAK
MD02G1004400	0.737468	5.60329e-08	87.319	80.566	RS(0.263)S(0.737)FGGEVERDPCIHAK
MD02G1005100	0.972214	0.0173945	50.088	40.167	DSLLS(0.027)IS(0.972)DFVK
MD02G1005700	1	8.18837e-126	172.98	162.06	KGDS(1)S(1)DEDEALDISSVK
MD02G1005700	1	9.04562e-137	189.11	173.59	KGDS(1)S(1)DEDEALDISSVK
MD02G1006000	0.999984	2.91769e-07	100.23	61.459	LLPQGS(1)GVLGSGR
MD02G1007200	0.543046	0.000284255	57.366	41.926	LES(0.011)IT(0.143)T(0.543)DGGRS(0.303)GFFNR
MD02G1007600	0.999664	0.000582026	60.901	43.436	ELVNS(1)PANVLTPGK
MD14G1030000	0.348754	0.00280165	42.908	25.041	KPT(0.349)IS(0.195)S(0.195)S(0.195)S(0.066)KPIPSIPR
MD02G1010800	1	7.43615e-86	168.91	149.98	LDHAELAGRS(1)PPPR
MD02G1012900	0.988484	3.37024e-153	174.44	154.23	NDDVVIS(0.988)PS(0.012)GK
MD02G1012900	0.5	0.00662978	33.842	29.141	QQNT(0.5)S(0.5)FGGLHDAGR
MD02G1012900	0.5	0.00662978	33.842	29.141	QQNT(0.5)S(0.5)FGGLHDAGR
MD02G1013000	0.999993	0.00272309	80.69	61.031	CQTLIS(1)GGVR
MD02G1013000	0.999977	2.11299e-10	105.25	75.708	ES(1)PTAYDNLR
MD02G1013000	0.99599	6.49965e-16	97.49	93.634	DIGGS(0.996)PVS(0.004)DSSPTYYSPR
MD10G1231300	0.453729	0.000340709	50.255	46.037	QHFS(0.454)S(0.045)QDS(0.269)S(0.269)LS(0.664)PT(0.223)S(0.077)VR
MD02G1013000	0.544717	0.000213779	73.294	66.344	DIGGS(0.022)PVS(0.081)DS(0.167)S(0.545)PT(0.167)Y(0.007)Y(0.003)S(0.007)PR
MD05G1034300	0.633627	0.0212823	47.352	12.851	SFS(0.007)DPPS(0.359)PS(0.634)K
MD09G1234800	0.61561	6.52119e-07	76.051	65.006	S(0.616)VS(0.35)S(0.035)DQPSSIASDR
MD02G1013900	0.657739	4.11999e-05	45.579	41.321	GRPQY(0.001)S(0.023)S(0.023)T(0.067)GS(0.658)Y(0.227)LIVS(0.001)DNTR
MD02G1117700	0.431803	2.67613e-08	96.059	77.923	LPPT(0.172)S(0.432)S(0.249)S(0.147)PDLK
MD02G1014300	0.99977	2.03208e-31	131.06	100.49	SIS(1)AEGLQNLK
MD02G1016100	0.526366	0.000446747	38.744	36.031	S(0.526)VS(0.473)INILSAGGTPNSQDSER
MD02G1016100	0.976538	1.14911e-71	135.54	131.06	S(0.023)VS(0.977)INILSAGGTPNSQDSER
MD02G1020600	0.958877	2.47544e-10	63.302	47.788	KLPS(0.022)DDHS(0.959)PPS(0.017)FS(0.002)PR
MD02G1022200	0.967331	8.76759e-141	218.64	197.22	LGPVDTDQTHIS(0.967)T(0.033)K
MD02G1022200	1	0.00144118	44.054	35.636	VPPS(1)PHHVPPS(1)PHR
MD02G1022200	1	0.00144118	44.054	35.636	VPPS(1)PHHVPPS(1)PHR
MD02G1022200	0.692107	1.51314e-106	196.71	185.59	LGPVDTDQTHIS(0.308)T(0.692)K
MD02G1022200	0.999987	1.39298e-37	120.41	115.93	NFS(1)QSQQVGEGGFGTVYK
MD02G1022300	1	5.77113e-48	125.46	69.437	DIQDLS(1)LNLK
MD02G1022300	1	1.24867e-88	173.63	167.83	INS(1)VDAMETWISQQK
MD02G1022300	0.538011	3.63962e-84	149.53	149.53	S(0.538)GT(0.413)S(0.049)VNDSLDSEGNTADR
MD02G1022300	0.995776	5.03228e-255	184.35	184.35	SGT(0.004)S(0.996)VNDSLDSEGNTADRR
MD02G1022300	0.982345	4.21997e-107	160.3	148.17	S(0.38)GT(0.498)S(0.122)VNDS(0.982)LDS(0.014)EGNT(0.003)ADRR
MD02G1022300	0.984544	0.0160161	30.563	20.492	S(0.985)KIES(0.034)AVLAWS(0.982)R
MD02G1022300	0.995244	0.0160161	30.563	20.492	S(0.922)KIES(0.082)AVLAWS(0.995)R
MD02G1022300	0.781779	4.7607e-122	164.94	143.99	S(0.122)GT(0.782)S(0.096)VNDSLDSEGNTADR
MD02G1023000	0.669928	2.7767e-12	88.394	29.021	KHEPEDDIS(0.67)FS(0.33)DLEDEENDVSSR
MD02G1023000	0.87417	5.44784e-50	125.45	31.643	KHEPEDDIS(0.126)FS(0.874)DLEDEENDVSSR
MD02G1023000	1	0.0108018	90.15	50.846	SILVS(1)PK
MD04G1038400	0.440026	0.00903931	21.242	16.445	S(0.44)DS(0.254)PS(0.254)AIPEQDS(0.03)HS(0.015)FEIVS(0.006)PLK
MD06G1005100	0.445746	0.000480157	22.551	20.697	RGS(0.335)LVS(0.654)LPGADVPT(0.072)EGEFIQAAALVS(0.258)QPALY(0.446)S(0.236)K
MD03G1044300	0.462551	0.000220489	58.479	50.968	S(0.269)S(0.269)S(0.463)DIIKDDNAGVSAEK
MD02G1027400	0.678249	5.47211e-64	142.35	129.93	HS(0.019)S(0.151)S(0.151)S(0.678)EHDGAEVVFLK
MD11G1192900	0.452146	0.00176566	33.37	28.369	AKS(0.264)Y(0.229)DEGKDS(0.452)AEHT(0.055)GVLR
MD02G1027400	0.999885	2.08275e-225	219.09	170.74	SDS(1)GKHSSSSEHDGAEVVFLK
MD02G1027400	0.999854	1.37001e-26	185.99	134.46	TLS(1)SLELPR
MD02G1027400	0.57256	0.0051426	68.657	34.404	T(0.005)LS(0.422)S(0.573)LELPR
MD02G1029600	0.995514	2.17295e-71	134.56	130.51	EAAPEGAEET(0.004)KIS(0.996)DVQDAEK
MD02G1029600	0.533238	0.0126313	19.689	12.189	VQQEVNVPGDAAAPGDS(0.533)KAS(0.467)VDGK
MD02G1029600	0.764946	1.61701e-15	83.165	73.413	VQQEVNVPGDAAAPGDS(0.235)KAS(0.765)VDGK
MD02G1029800	0.769627	0.000309317	50.831	44.398	GSPY(0.001)VHS(0.012)S(0.201)S(0.77)FGPS(0.016)R
MD02G1030000	0.974988	0.00183741	62.055	48.955	SPFLLS(0.975)PIS(0.016)DS(0.004)T(0.004)R
MD13G1130700	0.383702	3.14982e-33	103.52	99.518	FT(0.019)S(0.384)QFS(0.225)PS(0.115)S(0.115)T(0.115)NLS(0.007)S(0.007)S(0.01)T(0.002)ASQDSQPSQPR
MD12G1233500	0.736395	0.00635704	33.79	24.943	NLT(0.736)DLLPY(0.849)LS(0.862)S(0.552)LADIIPR
MD02G1030000	0.974438	7.0372e-05	87.863	66.467	T(0.025)RS(0.974)VILSASSR
MD02G1030800	1	0.0065709	59.248	33.92	LGS(1)LVAGFENK
MD04G1057500	0.406906	0.00376964	27.376	21.404	S(0.104)GPIS(0.24)HGPS(0.219)S(0.407)PNS(0.03)LLQDAAK
MD17G1210300	0.628088	0.000211962	68.171	62.858	NFDPVNS(0.372)S(0.628)ER
MD02G1035000	0.993968	5.57317e-85	203.87	152.74	QGS(0.994)S(0.006)GLIWDDK
MD02G1035000	0.839138	3.33685e-07	100.13	83.996	RQGS(0.161)S(0.839)GLIWDDK
MD02G1036800	1	2.44629e-134	170.18	164.09	LLS(1)PLASLS(1)PVAGSGDVTFVK
MD02G1036800	0.99989	3.79868e-08	75.695	69.093	RLLS(1)PLAS(1)LS(1)PVAGS(0.001)GDVTFVK
MD02G1036800	0.999983	2.44629e-134	170.18	164.09	LLS(1)PLASLS(1)PVAGSGDVTFVK
MD13G1008500	0.469393	6.85339e-07	98.943	59.938	VKS(0.252)T(0.278)ES(0.469)LGNTIK
MD11G1291500	0.456271	9.33447e-05	72.359	66.644	S(0.271)S(0.271)PS(0.456)VY(0.002)EGSITEVYPR
MD02G1039700	0.998207	9.69001e-21	118.52	106.21	DRIS(0.998)HPS(0.002)DDYNVQVK
MD02G1040000	0.999342	2.95385e-10	119.68	110.36	T(0.001)PPS(0.999)VT(0.977)PT(0.023)P
MD02G1040000	0.782528	1.11314e-53	119.8	109.3	SVETEAGTSSSKDDITGGS(0.783)T(0.217)EAER
MD02G1040000	0.987669	4.53513e-10	120.45	110.8	T(0.003)PPS(0.996)VT(0.988)PT(0.013)P
MD02G1040000	0.993061	5.13463e-07	105.14	99.595	TPPSVT(0.007)PT(0.993)P
MD17G1027400	0.400986	0.0128311	28.675	18.545	T(0.238)T(0.238)S(0.401)GERET(0.123)GLGEAEAEIK
MD02G1040300	0.963884	1.13276e-54	164.53	141.07	QYLQHS(0.964)ES(0.036)LNAK
MD02G1040300	0.999993	8.61207e-122	225.09	225.09	QYLQHSES(1)LNAK
MD02G1040300	1	0.000259821	70.837	60.07	S(1)GS(1)FREEGDDEEALR
MD02G1040300	1	2.08002e-187	243.95	213.38	S(1)GS(1)FREEGDDEEALR
MD05G1030200	0.292929	0.00612304	18.738	17.826	EPT(0.054)S(0.039)S(0.026)S(0.026)PLT(0.03)QT(0.047)DPEDVS(0.377)RS(0.377)PPS(0.184)S(0.293)PNS(0.175)S(0.187)T(0.187)R
MD02G1042300	0.766339	7.15514e-09	53.064	47.945	VS(0.218)S(0.766)AVFPS(0.008)S(0.008)IAAGAEAVEPHLSFK
MD02G1042900	0.960181	2.64185e-265	255.98	248.69	DADHRYS(0.96)S(0.04)EYNQSGPPLR
MD02G1042900	0.793676	1.68506e-244	244.72	238.6	DADHRYS(0.206)S(0.794)EYNQSGPPLR
MD00G1078400	0.426038	0.00176215	30.976	25.161	QFLPFIS(0.255)Y(0.232)PS(0.426)LS(0.057)S(0.023)AS(0.004)FS(0.001)T(0.001)R
MD09G1082900	0.387398	0.00431555	35.992	26.729	T(0.113)GT(0.387)GS(0.033)GAPNS(0.233)NS(0.233)GDGIVAK
MD04G1054400	0.453377	6.79669e-05	70.837	62.272	S(0.273)T(0.273)VGT(0.453)PAYIAPEVLSR
MD08G1208900	0.497226	0.0129152	27.523	9.6725	QT(0.356)S(0.385)S(0.365)RGS(0.398)WRS(0.497)T(0.524)S(0.475)VR
MD15G1103300	0.61739	1.95635e-11	84.249	73.604	S(0.383)GS(0.617)AADSQVVSDYVR
MD12G1245000	0.493372	7.74165e-12	104.45	87.677	DQHGAVSPS(0.077)FS(0.307)GS(0.493)T(0.122)K
MD02G1044800	0.999984	7.10521e-42	143.25	122.52	RPLYYVQS(1)PSR
MD02G1045800	0.732185	0.0230376	42.314	31.214	LSS(0.001)DLNT(0.071)HVS(0.732)T(0.196)R
MD02G1048100	0.993267	1.82905e-84	156.13	143.38	GQCLCS(0.993)PT(0.005)T(0.001)HQGSFR
MD02G1048100	0.617739	2.26077e-07	92.38	88.664	NGGNAEAAS(0.618)LT(0.349)S(0.033)PK
MD02G1048100	0.927405	6.77207e-88	173.87	158.73	NGGNAEAAS(0.002)LT(0.071)S(0.927)PK
MD02G1048100	0.689195	0.000242538	31.585	29.161	S(0.689)KS(0.232)MPS(0.048)NNNS(0.026)VAS(0.001)FS(0.001)PT(0.001)S(0.001)VLDQS(0.001)T(0.001)
MD02G1048100	0.653021	0.000478422	29.617	27.922	S(0.13)KS(0.653)MPS(0.183)NNNS(0.025)VAS(0.002)FS(0.002)PT(0.002)S(0.002)VLDQS(0.001)T(0.001)
MD04G1174400	0.405029	4.88377e-05	48.597	37.171	LSFSPS(0.01)PPS(0.405)AARPS(0.253)IS(0.253)PT(0.078)R
MD02G1048100	0.750203	3.05242e-26	124.68	116.79	NGGNAEAAS(0.012)LT(0.75)S(0.238)PK
MD02G1048900	0.941398	5.8543e-05	66.826	50.515	LFT(0.003)T(0.052)LS(0.941)DHFDS(0.003)LQK
MD02G1048900	0.999998	3.77469e-05	69.779	63.642	RNS(1)NPLPQHS(0.908)PAT(0.092)R
MD02G1048900	0.955799	3.97449e-24	122.16	111.11	NSNPLPQHS(0.956)PAT(0.044)R
MD02G1057100	0.966397	0.0105454	56.569	40.219	T(0.002)FS(0.966)S(0.031)VAS(0.001)QPLR
MD02G1057200	0.998664	1.43669e-05	85.837	57.048	LGLPGS(0.001)QS(0.999)PER
MD02G1058500	0.96469	3.11271e-87	147.71	137.95	ITQHLGSHSEDCSVPLAS(0.965)PS(0.035)R
MD02G1058500	0.550622	2.39332e-26	110.12	97.988	ITQHLGSHS(0.001)EDCS(0.007)VPLAS(0.441)PS(0.551)R
MD02G1058500	1	3.13163e-33	172.86	135.24	VCIGEVCS(1)PR
MD02G1058500	0.887233	0.00201384	51.76	41.407	RVS(0.887)S(0.107)QFLPPNGS(0.005)R
MD02G1058500	0.822262	0.0225762	42.976	29.968	VS(0.178)S(0.822)QFLPPNGSR
MD02G1060800	0.948745	1.38899e-05	70.718	65.528	AS(0.051)GS(0.949)PPVPVMHS(0.922)PPRPVT(0.078)VK
MD02G1060800	0.921505	1.38899e-05	70.718	65.528	AS(0.051)GS(0.949)PPVPVMHS(0.922)PPRPVT(0.078)VK
MD02G1062600	1	3.89018e-05	94.487	73.427	TNVFAALGS(1)LK
MD02G1117700	0.345291	1.96189e-06	81.144	71.945	LPPT(0.345)S(0.218)S(0.218)S(0.218)PDLK
MD02G1062900	0.700162	0.00108416	47.088	47.088	VILFGVPGAFT(0.04)PT(0.7)CS(0.259)LK
MD02G1063100	0.98157	0.0133251	29.842	28.107	FS(0.982)APAT(0.017)PNPFPS(0.001)AGGNPFG
MD04G1007800	0.411593	0.00187711	39.659	33.696	S(0.261)T(0.261)T(0.412)PLPS(0.033)S(0.033)NLNADASNLR
MD02G1063100	0.672665	1.42884e-17	103.84	94.642	VDSY(0.001)QGGS(0.673)RS(0.326)PPYDDK
MD02G1063100	0.994533	2.43145e-58	140.73	106.08	RVDSYQGGS(0.005)RS(0.995)PPY(0.001)DDK
MD02G1063100	1	3.11973e-241	194.37	185.01	VEGRS(1)PERPGDLNSSSPPIVRPVR
MD15G1211900	0.440422	0.000625154	48.288	44.067	S(0.28)S(0.28)S(0.44)PPVAQWAGQRPQK
MD02G1063100	0.8609	5.22929e-103	155.76	155.76	SPERPGDLNS(0.034)S(0.861)S(0.105)PPIVRPVR
MD02G1063100	0.977388	1.76762e-116	156.87	149.15	SPERPGDLNS(0.001)S(0.022)S(0.977)PPIVRPVR
MD02G1063100	0.935493	5.50691e-72	148.38	139.55	S(0.027)VS(0.935)S(0.035)S(0.002)SLASSNGNPVEVK
MD03G1229700	0.496015	0.000104412	85.493	85.493	LT(0.001)S(0.104)S(0.083)T(0.496)S(0.316)NVDNISR
MD02G1063100	1	0.000216035	79.492	63.863	IIEPPKANS(1)AR
MD02G1063100	1	1.9926e-84	202.32	157.8	S(1)PGRPEIVNDWRR
MD02G1063100	0.996955	4.37492e-09	77.959	56.058	S(0.997)Y(0.005)DGQRS(0.998)PGYDQESR
MD02G1063100	0.997604	4.37492e-09	77.959	56.058	S(0.997)Y(0.005)DGQRS(0.998)PGYDQESR
MD02G1064800	0.992719	6.40813e-20	117.18	103.43	GLLPPAT(0.007)IS(0.993)QQLQEK
MD02G1064800	1	9.52743e-87	170.48	163.19	KIWLVDS(1)K
MD02G1064800	0.998806	1.01276e-10	108.72	69.842	LIGGS(0.999)LS(0.001)EHR
MD02G1064800	0.999575	3.29931e-23	127.56	77.451	LIGGSLS(1)EHR
MD02G1064800	0.924534	7.70452e-14	107.98	96.577	GLLPPAT(0.925)IS(0.075)QQLQEK
MD02G1064800	0.80249	5.03442e-08	83.792	77.106	AIKPT(0.001)VLIGS(0.802)S(0.197)GVGR
MD02G1064800	0.799208	7.2455e-27	123.43	108.77	AIKPTVLIGS(0.201)S(0.799)GVGR
MD10G1258600	0.464557	0.00523384	19.33	17.873	S(0.042)LGQDAIQT(0.231)LQS(0.373)ES(0.441)AAS(0.465)LY(0.369)KDDHQT(0.048)PS(0.032)QK
MD08G1043500	0.371638	2.60797e-23	112.55	90.775	EVTVVSGLPAS(0.372)T(0.237)S(0.153)T(0.237)ER
MD02G1066900	0.841816	5.7854e-32	87.647	66.4	ALS(0.842)S(0.158)PIPYPGTPAR
MD02G1066900	0.743388	0.00212414	50.957	44.054	ALS(0.264)S(0.743)PIPY(0.042)PGT(0.951)PAR
MD02G1066900	0.793028	1.38243e-06	77.644	62.086	GLISIES(0.793)S(0.207)NR
MD02G1066900	0.989138	0.00115566	54.964	49.069	ALS(0.771)S(0.229)PIPY(0.011)PGT(0.989)PAR
MD02G1068100	0.99999	0.000163933	54.964	46.554	TQPPPPAAAGVS(1)FR
MD02G1068800	0.999991	0.000128008	61.345	57.247	LNS(1)NILEQFVAENYTAPR
MD02G1073500	0.893326	0.00539745	43.696	37.58	NS(0.081)FS(0.893)PS(0.026)ADLDPWSSR
MD02G1074500	0.998948	0.000260189	42.941	39.997	LTQSIQNLLS(0.001)EIPKQS(0.999)PK
MD02G1079600	0.5	0.00147458	44.132	40.605	GPT(0.5)S(0.5)PPGLFFQHAGHR
MD02G1079600	0.999451	1.19099e-16	99.846	90.309	S(0.999)GDGNDKAT(0.001)DGPTVAPR
MD02G1079600	0.990974	0.00590043	71.558	40.21	S(0.991)PGS(0.007)GAS(0.002)IIK
MD02G1079600	0.5	0.00147458	44.132	40.605	GPT(0.5)S(0.5)PPGLFFQHAGHR
MD02G1080400	0.999997	9.25257e-05	158.76	78.1	TPS(1)LLDR
MD02G1080400	0.999706	1.13426e-58	139.7	108.75	GGVEGNNNETDIRPAT(1)PR
MD02G1080400	0.912698	0.00227204	79.469	22.658	T(0.913)PS(0.087)LLDR
MD02G1080400	1	0.000189719	108.43	92.841	S(1)INFSHYK
MD02G1080400	0.999996	2.46494e-06	162.49	55.568	TPS(1)LLER
MD02G1082200	0.979915	0.0087112	53.3	49.127	NHDNET(0.02)PEKS(0.98)PK
MD02G1082400	0.999996	1.50386e-123	215.48	197.51	DAFGGS(1)ESDIRPR
MD02G1082400	0.5	0.0131499	43.592	35.251	DAFGGS(0.5)ES(0.5)DIRPR
MD14G1168200	0.499644	1.27047e-29	112.55	108.33	VPLPPPHYGS(0.068)S(0.068)S(0.045)FS(0.319)S(0.5)PK
MD02G1082400	0.49991	1.76214e-34	115.5	106.43	LTGEVDGRPTGLTSLDS(0.5)S(0.5)RR
MD02G1082400	0.49991	1.76214e-34	115.5	106.43	LTGEVDGRPTGLTSLDS(0.5)S(0.5)RR
MD06G1239300	0.303412	0.0128532	20.759	17.861	S(0.125)S(0.125)S(0.303)T(0.073)PS(0.073)LKDQDS(0.194)NNT(0.081)VS(0.018)IWPT(0.003)S(0.003)R
MD11G1129800	0.443491	0.000617022	57.366	49.242	EQEVAPS(0.117)S(0.443)PS(0.155)AS(0.284)GR
MD00G1016700	0.262103	0.000713184	31.771	27.871	FDET(0.262)VAS(0.168)PS(0.168)Y(0.153)S(0.168)QVT(0.058)S(0.022)ELDDPAR
MD02G1082500	0.995366	0.00575905	72.29	65.813	S(0.002)WS(0.995)LS(0.003)DPELR
MD02G1082600	0.962313	7.77462e-12	57.533	55.433	RRPS(0.962)AAT(0.037)VAEFDSNANQDGNSLNDLVR
MD02G1082900	1	2.11024e-163	173.36	163.41	EADHDS(1)DANQAVKDDSSLETIVR
MD02G1083400	0.999999	3.64512e-09	86.908	81.094	RDS(1)PAAAPVGLDSPAAAPVGR
MD02G1084700	0.914519	0.000120738	63.488	55.204	FLT(0.014)QS(0.072)GT(0.915)FKDGDLLVNK
MD03G1185400	0.428779	3.3766e-35	131.71	107.24	LSS(0.002)PS(0.006)T(0.006)T(0.114)T(0.429)S(0.279)LS(0.164)PGR
MD00G1114400	0.473323	2.50363e-19	114.55	100.29	DQYGAVSPS(0.011)YS(0.206)GS(0.31)T(0.473)K
MD02G1085200	0.997526	1.25651e-59	142.39	123.47	SS(0.002)S(0.998)EKHLELLR
MD02G1085400	0.885003	0.000122705	95.822	85.748	S(0.001)S(0.001)S(0.885)S(0.113)YPDLR
MD02G1085400	0.978891	0.00226999	86.344	79.124	SSS(0.021)S(0.979)YPDLR
MD02G1085600	1	2.20754e-48	179.67	166.27	EHS(1)GFGFLLPR
MD02G1091300	1	4.76333e-17	117.07	108.75	RS(1)PDKEPS(1)PPLPR
MD02G1091300	1	5.48444e-12	111.57	99.377	RS(1)PDKEPS(1)PPLPR
MD02G1091300	0.995382	2.75928e-154	201.64	188.34	S(0.005)KS(0.995)FTSLADISSVSSVK
MD08G1133800	0.594944	9.54518e-09	89.663	74.872	S(0.503)NS(0.448)T(0.452)GS(0.595)VPLNPLEEET(0.002)PR
MD02G1091300	0.490539	1.76653e-16	97.57	91.088	S(0.137)KS(0.325)FT(0.491)S(0.047)LADISSVSSVK
MD08G1001200	0.473412	0.000286071	71.98	63.638	GLIFS(0.001)VPS(0.473)S(0.314)S(0.211)IPK
MD09G1138500	0.565931	0.000278502	71.98	33.604	RLEDAS(0.058)S(0.375)S(0.566)FT(0.001)EK
MD07G1072600	0.526753	0.00526452	55.851	46.051	QASAPVLQS(0.527)S(0.35)PS(0.123)R
MD02G1091400	0.995931	5.07698e-77	150.7	146.5	S(0.996)LYS(0.004)PLQPSSSLEGLR
MD02G1091400	0.640474	2.97892e-77	152.89	144.05	S(0.354)LY(0.005)S(0.64)PLQPS(0.015)S(0.229)S(0.756)LEGLR
MD16G1279400	0.45429	0.00406839	44.391	40.476	DT(0.11)ES(0.125)LS(0.454)LS(0.303)PIQS(0.008)AER
MD05G1049000	0.309004	1.19004e-25	97.771	95.202	IHGLPTSSLYNTS(0.001)S(0.005)S(0.019)HDS(0.309)Y(0.206)S(0.171)S(0.171)S(0.118)PK
MD02G1091400	0.810869	5.34883e-103	164.97	161.08	SLYSPLQPS(0.008)S(0.181)S(0.811)LEGLR
MD02G1091900	0.994048	9.04157e-09	94.632	82.431	HHQLRS(0.994)PT(0.006)ESDNSIK
MD02G1091900	0.964198	3.61059e-07	89.502	83.42	S(0.964)PHYS(0.018)S(0.018)ENYAATES
MD02G1094300	0.640257	9.80384e-23	121.45	101.02	IPLVS(0.001)FT(0.056)GS(0.64)S(0.303)K
MD02G1094300	0.580044	5.00239e-20	100.4	55.834	IPLVS(0.001)FT(0.097)GS(0.322)S(0.58)K
MD02G1096700	0.999659	0.000128843	41.115	38.759	QQQAAQLQS(1)PPHQLLQQSVSQK
MD02G1096900	0.998873	6.53818e-58	176.98	134.74	QIS(0.999)T(0.001)LEDIPNLK
MD02G1096900	0.616507	0.00044694	73.951	57.422	QIS(0.383)T(0.617)LEDIPNLK
MD02G1103900	0.95596	6.70567e-05	77.221	62.059	S(0.002)WS(0.956)S(0.042)QALDSLLSK
MD02G1105300	0.998978	0	369.65	311.33	ISLSFGEVQHS(0.999)PT(0.001)K
MD02G1105300	0.648018	3.18418e-72	152.01	128.79	ISLSFGEVQHS(0.352)PT(0.648)KK
MD03G1171700	0.399955	0.000446903	64.565	55.94	SAEQVLPDS(0.066)LFT(0.267)S(0.267)PT(0.4)K
MD02G1105600	0.998876	4.61615e-14	106.31	100.18	AIPSDAS(0.999)VPS(0.692)S(0.309)PIR
MD02G1105600	0.7327	4.20855e-26	122.01	114.5	AIPSDAS(0.001)VPS(0.733)S(0.266)PIR
MD02G1105600	0.958587	3.32778e-26	122.97	103.29	AIPS(0.001)DAS(0.997)VPS(0.044)S(0.959)PIR
MD02G1105600	1	0.00379962	31.787	25.942	QFDVS(1)DNGRNPNAPVLAK
MD02G1105600	0.993995	4.77038e-12	85.185	78.878	S(0.994)LDGEAKEPVDVT(0.004)S(0.002)NFEK
MD02G1105600	0.701455	0.000161906	57.806	51.724	VLIGDLEVNS(0.075)GDS(0.701)PS(0.224)IK
MD02G1105600	0.5	4.77038e-12	85.185	78.878	T(0.5)RS(0.5)LDGEAKEPVDVTSNFEK
MD02G1108200	1	7.68067e-73	152.9	132.85	S(1)AVGLAAAASFASSR
MD02G1108200	0.611509	1.24804e-11	96.7	68.933	S(0.612)RS(0.388)AVGLAAAASFASSR
MD09G1047200	0.484455	0.00274728	35.66	33.731	FT(0.047)IT(0.082)T(0.324)FS(0.484)PT(0.059)GVAIT(0.002)S(0.001)S(0.001)GTK
MD02G1108900	0.819959	0.00690944	64.842	54.534	IRPS(0.82)T(0.328)S(0.852)PES(1)L
MD02G1108900	0.991593	5.05005e-10	107.6	100.03	IRPS(0.001)T(0.007)S(0.992)PES(1)L
MD02G1108900	1	5.05005e-10	107.6	100.03	IRPS(0.001)T(0.007)S(0.992)PES(1)L
MD02G1108900	0.999916	4.44711e-10	106.14	84.768	NS(1)LHSTFGGAIK
MD12G1245000	0.436983	0.000542197	67.644	55.725	DQHGAVS(0.004)PS(0.065)FS(0.2)GS(0.294)T(0.437)K
MD02G1113500	0.999994	2.30245e-10	121.21	96.932	LTHQIS(1)FVR
MD17G1124100	0.407902	0.00148101	63.681	46.795	IDIPFAPS(0.13)PS(0.188)S(0.275)S(0.408)R
MD02G1113500	0.831785	1.12536e-41	105.61	102.12	S(0.004)AT(0.005)FEDHET(0.154)S(0.832)DPET(0.006)DPQS(0.988)PS(0.011)S(0.001)TTHLIVR
MD02G1113500	0.987973	2.69018e-34	103.1	100.06	S(0.004)AT(0.005)FEDHET(0.154)S(0.832)DPET(0.006)DPQS(0.988)PS(0.011)S(0.001)TTHLIVR
MD06G1216700	0.399053	1.09484e-60	148.52	141.08	ELGQEILNS(0.013)S(0.269)PS(0.111)S(0.208)S(0.399)R
MD06G1185300	0.417131	2.79716e-20	90.718	69.168	IPLSAAS(0.282)S(0.282)S(0.417)GAAS(0.005)S(0.007)S(0.007)R
MD06G1004200	0.46985	2.33056e-11	94.632	77.746	FDPGSGPTGAS(0.106)S(0.47)S(0.318)QS(0.106)R
MD02G1115000	0.937903	6.75155e-05	77.746	67.946	S(0.025)LS(0.938)T(0.037)PVPGTSFGK
MD02G1115100	0.780077	0.0160662	37.657	17.814	RDLPQNT(0.22)EEPS(0.78)R
MD02G1042900	0.424844	3.52271e-81	125.42	120.83	DKDQTTPHHQPLLSSLVVRPS(0.425)T(0.287)S(0.287)DGAGGGGGGR
MD02G1117700	0.839728	1.05779e-12	111.88	111.88	LPPT(0.002)S(0.011)S(0.84)S(0.147)PDLK
MD02G1117700	0.802822	1.15434e-31	132.31	106.61	LPPTS(0.005)S(0.192)S(0.803)PDLK
MD10G1265300	0.46663	4.63483e-12	65.374	57.665	KVS(0.217)S(0.316)GS(0.467)PWYGPDR
MD02G1121700	0.736529	0.0111469	39.982	31.64	EANEIS(0.23)S(0.737)APIT(0.033)PR
MD02G1121700	0.999871	0.0013586	39.171	35.073	S(0.077)LT(0.924)PFMT(1)PIGS(1)PVRK
MD02G1121700	1	1.153e-74	135.17	131.69	S(1)PLLDGVSDQPAAGGAVVPASK
MD02G1121700	0.923692	0.0013586	39.171	35.073	S(0.077)LT(0.924)PFMT(1)PIGS(1)PVRK
MD02G1121700	0.999663	0.0013586	39.171	35.073	S(0.077)LT(0.924)PFMT(1)PIGS(1)PVRK
MD02G1121700	0.522955	0.000400251	30.273	26.634	S(0.001)PLLDGVS(0.002)DQPAAGGAVVPAS(0.475)KT(0.523)PK
MD10G1007700	0.386641	0.000242644	38.196	32.805	LT(0.387)PLS(0.262)PS(0.262)PPS(0.04)S(0.04)QNT(0.006)T(0.003)PS(0.001)PIFTGK
MD03G1216700	0.34898	0.000139772	50.752	46.89	HHS(0.03)S(0.101)S(0.349)AGS(0.237)AAT(0.16)PT(0.11)PT(0.012)AGAR
MD06G1216700	0.453479	0.000203554	55.189	52.803	ELGQEILNS(0.006)S(0.016)PS(0.453)S(0.31)S(0.215)R
MD03G1171700	0.477324	0.000370369	65.085	59.954	SAEQVLPDS(0.089)LFT(0.477)S(0.327)PT(0.106)K
MD02G1123000	0.992573	6.35935e-11	110.92	78.356	T(0.993)PT(0.007)PGHYLGLK
MD02G1123000	0.956224	0.000535952	73.273	62.902	T(0.044)PT(0.956)PGHYLGLK
MD09G1006200	0.458879	0.000229096	69.352	47.024	LPNPQPS(0.459)S(0.318)S(0.224)PK
MD02G1125000	0.999998	2.70257e-55	131.56	123.25	GSNTETAPSATVQS(1)PR
MD02G1125000	0.653384	0.00254103	48.288	39.878	GS(0.178)NT(0.653)ET(0.04)APS(0.001)AT(0.017)VQS(0.112)PR
MD02G1129900	0.999877	7.15449e-205	248.25	223.83	TGGS(1)GHEIAAPLIPK
MD02G1129900	0.624142	8.94556e-108	198.95	174.99	T(0.624)GGS(0.376)GHEIAAPLIPK
MD02G1132800	0.999969	4.4888e-05	73.279	68.973	FAS(1)PPSLAQVIVNK
MD08G1097900	0.409884	0.000866297	48.711	44.231	NFT(0.174)HT(0.41)S(0.284)S(0.132)AIPNVSK
MD02G1137300	0.633224	0.00117626	50.831	44.144	IDGS(0.068)DS(0.633)PT(0.299)LQIDPK
MD02G1140000	0.664951	6.48565e-13	54.904	50.181	LPGGGNKDDQY(0.12)S(0.665)GGT(0.136)QT(0.053)T(0.021)T(0.003)PYGGGTTYK
MD02G1140000	0.556991	0.00581663	30.072	26.355	S(0.557)GS(0.525)S(0.525)S(0.525)S(0.525)S(0.241)S(0.102)EDDGLGGR
MD02G1140000	0.525069	0.00581663	30.072	26.355	S(0.557)GS(0.525)S(0.525)S(0.525)S(0.525)S(0.241)S(0.102)EDDGLGGR
MD02G1140000	0.525069	0.00581663	30.072	26.355	S(0.557)GS(0.525)S(0.525)S(0.525)S(0.525)S(0.241)S(0.102)EDDGLGGR
MD02G1140000	0.525069	0.00581663	30.072	26.355	S(0.557)GS(0.525)S(0.525)S(0.525)S(0.525)S(0.241)S(0.102)EDDGLGGR
MD02G1140000	0.525069	0.00581663	30.072	26.355	S(0.557)GS(0.525)S(0.525)S(0.525)S(0.525)S(0.241)S(0.102)EDDGLGGR
MD09G1047200	0.472585	0.000284336	52.898	48.801	FT(0.013)IT(0.151)T(0.473)FS(0.327)PT(0.036)GVAIT(0.001)SSGTK
MD02G1140000	0.581996	1.24242e-12	53.798	48.793	LPGGGNKDDQY(0.001)S(0.001)GGT(0.034)QT(0.582)T(0.184)T(0.184)PY(0.011)GGGT(0.002)T(0.001)YK
MD13G1040800	0.589891	0.000682556	66.826	51.553	GET(0.002)RPQS(0.409)S(0.59)DILER
MD02G1140000	0.558131	7.71174e-21	77.802	73.998	LPGGGNKDDQY(0.005)S(0.005)GGT(0.018)QT(0.081)T(0.227)T(0.558)PY(0.09)GGGT(0.01)T(0.004)Y(0.002)K
MD02G1146300	0.695749	8.77583e-14	128.01	94.125	LPVLAS(0.696)S(0.304)PR
MD02G1146300	0.798149	3.11432e-09	94.767	52.431	LPVLAS(0.202)S(0.798)PR
MD12G1219900	0.450666	0.00210091	40.315	23.569	VPIT(0.001)IIDT(0.313)S(0.451)S(0.195)RPEDT(0.039)NK
MD02G1146600	0.577429	4.67193e-05	74.364	65.571	VSNTPNAAKPS(0.002)PS(0.577)S(0.421)PALPK
MD02G1146600	0.964715	1.06654e-16	99.11	88.301	PS(0.001)PS(0.035)S(0.965)PALPK
MD05G1306200	0.447286	0.000283339	69.747	62.628	EAT(0.019)KPAVPS(0.447)S(0.311)S(0.219)PT(0.003)T(0.001)GAK
MD05G1028100	0.472527	0.000686926	29.1	24.778	PGGY(0.002)GGY(0.003)NET(0.191)T(0.473)AY(0.002)S(0.33)EERVER
MD16G1227300	0.356739	4.28841e-13	54.521	52.667	PAASPGGPSVSNFDS(0.009)T(0.033)T(0.033)T(0.106)S(0.357)PLPY(0.25)ANS(0.213)PR
MD02G1027400	0.399082	1.52558e-238	176.94	160.01	HS(0.042)S(0.399)S(0.28)S(0.28)EHDGAEVVFLK
MD02G1150300	0.968257	0.00278147	56.548	47.226	HQIS(0.032)LS(0.968)PPPFR
MD05G1278500	0.414968	0.0151773	53.448	46.262	AFIPPS(0.415)LS(0.293)S(0.293)EK
MD10G1257300	0.414968	2.88043e-05	53.448	46.262	AFIPPS(0.415)LS(0.293)S(0.293)EK
MD13G1085900	0.487328	1.17885e-05	77.66	66.89	S(0.001)VS(0.344)GS(0.487)S(0.167)LADHIPAAGTK
MD14G1218200	0.458362	1.61854e-126	199.99	181.29	LSIDDDS(0.458)S(0.324)S(0.218)PKEALSR
MD02G1156700	0.999965	8.72547e-23	80.545	70.357	AIQESLNVGS(1)PPR
MD02G1157000	0.94988	0.0136681	33.373	22.426	APQPVLS(0.05)AGDVS(0.95)PR
MD02G1159500	0.921194	0.00145491	57.434	47.779	AS(0.014)KS(0.921)T(0.064)VSPTSVFDR
MD02G1160800	0.998544	1.67564e-06	75.911	68.045	LFGLEET(0.001)EAPS(0.999)RGR
MD02G1160800	0.996708	9.84632e-45	172.58	162.69	RVS(0.997)FS(0.003)VEDNRR
MD02G1160800	0.89876	3.96172e-42	162.67	144.49	RVS(0.101)FS(0.899)VEDNRR
MD15G1240700	0.353715	0.000336377	37.424	34.225	GVS(0.001)EPS(0.001)LLS(0.003)VS(0.003)VPQGT(0.047)GIT(0.127)T(0.354)IS(0.251)S(0.214)PK
MD02G1162900	0.948647	1.30115e-05	78.272	70.953	AS(0.004)T(0.003)S(0.003)T(0.001)PS(0.041)S(0.949)PPIHNQTQSPK
MD02G1162900	0.507131	0.000339597	38.669	34.797	AS(0.149)T(0.507)S(0.052)T(0.057)PS(0.1)S(0.134)PPIHNQT(0.001)QSPK
MD02G1163200	1	4.95298e-05	88.385	81.481	VVVDPGES(1)ALDER
MD02G1168300	0.691914	0.00294129	34.04	21.651	S(0.004)PFFPFY(0.527)S(0.692)PS(0.69)PAHY(0.078)FFS(0.009)K
MD02G1168300	0.690449	0.00294129	34.04	21.651	S(0.004)PFFPFY(0.527)S(0.692)PS(0.69)PAHY(0.078)FFS(0.009)K
MD02G1168300	0.999553	3.73938e-05	91.401	83.889	TYS(1)PQS(0.066)GS(0.912)PIT(0.021)K
MD02G1168300	0.97519	3.73938e-05	91.401	83.889	T(0.001)YS(0.998)PQS(0.015)GS(0.975)PIT(0.01)K
MD02G1168300	1	1.98496e-16	101.53	79.539	RPFPPPS(1)PAK
MD02G1168900	0.975477	1.16184e-78	145.02	137.75	PSAQPS(0.025)S(0.975)PPSSVRPGQVPR
MD02G1171200	0.999993	7.40286e-46	127.32	108.69	PGS(1)VGSLPTPAYQSAEK
MD02G1171200	0.528097	0.0106029	26.361	24.743	PGS(0.445)VGS(0.528)LPT(0.022)PAY(0.003)QS(0.002)AEK
MD02G1171200	0.963431	3.89563e-76	179.97	150.99	ITASAS(0.001)S(0.963)DS(0.028)S(0.008)LNR
MD06G1035500	0.372113	0.000329984	46.873	43.237	VQS(0.098)FT(0.372)PS(0.264)T(0.264)PPPT(0.001)STNYR
MD02G1171200	0.722498	5.30523e-05	54.171	49.502	PT(0.03)S(0.722)S(0.236)GVGWT(0.01)KPTAVALQEK
MD02G1171200	0.543711	1.38202e-16	97.5	92.86	PT(0.003)S(0.453)S(0.544)GVGWT(0.001)KPTAVALQEK
MD02G1171200	0.987396	2.00172e-05	76.378	72.8	S(0.001)HY(0.001)S(0.987)RDS(0.864)S(0.148)PFVDR
MD02G1171200	0.863536	2.00172e-05	76.378	72.8	S(0.001)HY(0.001)S(0.987)RDS(0.864)S(0.148)PFVDR
MD02G1171200	0.772406	2.73594e-05	74.793	67.427	S(0.08)HY(0.005)S(0.714)RDS(0.429)S(0.772)PFVDR
MD02G1171200	1	4.31672e-18	99.838	91.421	VFEQPGIEAPS(1)DEDDFIEVR
MD02G1176600	1	0.015677	75.652	43.237	AS(1)AELLGR
MD02G1176600	0.984937	2.48171e-10	95.153	92.51	TITYT(0.002)DT(0.01)KPS(0.985)PIT(0.582)S(0.421)PANR
MD02G1176600	0.753219	7.16729e-05	64.256	58.999	T(0.004)IT(0.06)Y(0.202)T(0.083)DT(0.343)KPS(0.304)PIT(0.252)S(0.753)PANR
MD11G1170100	0.497334	0.0055125	30.659	20.588	DHPAT(0.001)PVT(0.007)FT(0.141)S(0.353)AS(0.497)AK
MD01G1114800	0.495501	0.000397987	35.66	27.242	S(0.142)VS(0.496)LPVQS(0.352)NQEQLT(0.011)QEIPAR
MD02G1176600	0.587693	2.48171e-10	95.153	92.51	TITYT(0.021)DT(0.487)KPS(0.487)PIT(0.588)S(0.416)PANR
MD17G1107000	0.291371	0.00467093	19.659	18.214	IS(0.023)EDS(0.04)PEQVGS(0.291)LPAS(0.207)PS(0.207)S(0.207)PEPVQEQS(0.024)G
MD02G1178800	0.999979	0.000469871	73.834	67.629	S(1)NLPSWVDGPAR
MD02G1178800	0.77391	0.0182872	26.412	22.497	S(0.006)NLPS(0.774)WVDGPARS(0.22)PR
MD02G1178800	0.999814	6.77463e-10	76.301	72.439	SNLPSWVDGPARS(1)PR
MD02G1179600	1	1.19295e-54	164.2	158.84	SDEVLS(1)PDEQLK
MD02G1180400	1	8.37943e-46	81.315	66.954	PLLLDS(1)DR
MD01G1114200	0.365582	4.96291e-08	83.229	77.728	RPS(0.187)S(0.187)S(0.26)S(0.366)VAGGLPPLGR
MD05G1250500	0.369008	0.000404418	50.358	43.672	FVEGS(0.264)T(0.264)S(0.369)GS(0.08)T(0.023)GPS(0.001)PLPR
MD02G1180500	0.965323	1.76215e-16	97.271	92.367	VSSSLGDTNS(0.965)S(0.034)EEDFPHK
MD06G1012600	0.493658	3.25492e-21	98.443	92.774	GFAAT(0.104)AAGS(0.036)AGPT(0.494)S(0.354)PS(0.009)S(0.003)T(0.001)PTTNK
MD02G1180700	0.5	0.000107627	91.812	86.092	NLFS(0.5)S(0.5)GPLYQER
MD02G1180700	0.98029	1.67845e-42	140.27	130.43	NLFS(0.02)S(0.98)GPLYQER
MD10G1288200	0.428002	0.00524691	28.039	21.603	GKDDS(0.004)S(0.004)PPS(0.012)PS(0.02)QS(0.092)FS(0.428)PS(0.307)PS(0.133)R
MD02G1180700	0.999125	2.08959e-35	131.56	117.81	STS(0.999)EGSLPGIVGTR
MD02G1180700	0.941734	0.00132842	41.615	33.205	S(0.287)T(0.318)S(0.453)EGS(0.942)LPGIVGT(0.001)R
MD17G1128600	0.411415	0.00666965	62.203	34.932	S(0.166)S(0.166)S(0.64)S(0.411)S(0.308)S(0.308)RELLEAR
MD02G1180700	0.83238	0.00627425	32.227	22.944	IS(0.021)LANS(0.146)EDRS(0.832)ANLEER
MD02G1180700	0.9779	4.37067e-06	58.812	52.92	IVS(0.978)S(0.022)PPIETRPDLSELEAQVR
MD02G1180700	0.942306	3.31721e-18	98.299	94.087	IVS(0.057)S(0.942)PPIETRPDLSELEAQVR
MD02G1180700	0.999679	3.13822e-09	164.6	115.9	RPS(1)SLIPR
MD02G1180700	0.5	0.0112176	55.064	37.078	RPS(0.5)S(0.5)LIPR
MD02G1181200	0.998564	2.53167e-10	122.46	96.338	TKS(0.999)IS(0.001)VDFR
MD02G1181200	0.937688	0.0131837	70.256	43.872	T(0.009)KS(0.053)IS(0.938)VDFR
MD02G1184200	0.549487	0.0212158	44.543	36.976	FS(0.549)S(0.45)PPPPNLTR
MD02G1188800	1	6.04527e-20	114.64	104.27	AS(1)ADLDRDSNSVEIR
MD02G1188800	0.999972	3.59927e-31	127.36	91.699	LSS(1)NIGVSEFTK
MD15G1181900	0.293273	1.28068e-06	69.747	65.399	GLPLSAPAS(0.073)S(0.293)S(0.211)AS(0.211)S(0.211)R
MD02G1188800	0.725655	2.09679e-37	138.97	120.12	YQLPLS(0.001)NS(0.726)S(0.24)S(0.033)K
MD02G1063100	0.49011	4.08633e-06	63.998	55.896	VEGRS(0.354)PERPGDLNS(0.49)S(0.124)S(0.032)PPIVR
MD02G1188800	0.527536	7.93729e-16	115.12	97.104	YQLPLS(0.006)NS(0.17)S(0.296)S(0.528)K
MD09G1258800	0.579476	0.0052754	55.461	35.431	S(0.579)GY(0.42)LEEPSPR
MD17G1034800	0.448662	2.944e-08	85.937	68.82	ALASSGSSAS(0.083)S(0.326)T(0.449)T(0.113)FT(0.029)R
MD02G1198200	1	2.54778e-05	37.938	34.817	NLVGFQS(1)PNNNPLQNLAQLNQHQDQK
MD06G1153200	0.495197	1.3622e-07	85.087	79.191	YGVSTIEGT(0.035)S(0.495)S(0.36)GS(0.11)VPR
MD16G1081800	0.580163	0.00097317	59.663	46.084	S(0.011)LS(0.985)S(0.58)S(0.423)PPS(0.001)AR
MD09G1158000	0.57744	0.00405076	43.955	32.372	RGIVGDT(0.577)S(0.421)PY(0.001)DQSK
MD02G1198800	0.763178	8.0415e-149	143.28	137.57	S(0.002)GS(0.008)T(0.227)T(0.763)PVNSVQENGGAKPR
MD02G1199600	0.559769	0.00621926	60.161	51.272	GS(0.56)S(0.44)PLAVSPDLK
MD02G1199600	0.882553	0.00496032	61.649	52.76	GS(0.118)S(0.883)PLAVS(1)PDLK
MD14G1245200	0.327972	1.6658e-08	63.893	62.795	S(0.239)RS(0.239)S(0.328)ES(0.193)FDQS(0.001)AVSPLSDPLSHPK
MD02G1199600	0.554512	1.80058e-14	101.92	88.627	LHT(0.001)FS(0.555)S(0.445)FQKPLELPNK
MD02G1199600	0.959283	2.52359e-51	136.88	136.88	LHT(0.001)FS(0.04)S(0.959)FQKPLELPNK
MD02G1199600	1	0.0087881	76.682	49.725	NVS(1)IDDVK
MD02G1199600	0.62827	0.00345387	66.387	58.932	SDQS(0.093)S(0.628)WS(0.279)PVKDR
MD02G1199600	0.999979	1.22479e-41	143.98	114.67	TTS(1)AAESTFTK
MD06G1239300	0.388913	4.68602e-20	94.495	86.744	S(0.389)RS(0.284)S(0.284)ES(0.044)FDQSAVSPLSDPLSHPNK
MD16G1130200	0.490573	2.28298e-05	75.017	68.54	QPAS(0.002)IPEIGS(0.149)T(0.491)S(0.358)QDR
MD02G1200800	0.978024	2.37381e-79	147.45	137.7	NTLAHAQTAS(0.001)VAS(0.978)PT(0.015)S(0.005)T(0.002)AR
MD02G1202100	0.627009	0.00604499	60.301	43.081	ISPS(0.627)S(0.373)PQAWK
MD02G1202100	0.998908	4.43228e-29	122.34	89.345	ISPS(0.001)S(0.999)PQAWK
MD03G1165700	0.313251	0.00808966	45.614	32.214	WFAS(0.313)VPS(0.229)S(0.229)T(0.229)QPNR
MD13G1118400	0.325827	1.02774e-15	91.079	85.257	QGLGPLGQQTLGGGPAPS(0.326)S(0.238)S(0.176)S(0.13)T(0.13)K
MD02G1205800	0.868858	9.64103e-14	98.562	91.932	FTQGGYVES(0.073)GS(0.869)PS(0.053)VS(0.005)R
MD02G1211000	0.999978	1.30019e-194	223.82	212.84	AAS(1)WSGSLNHASNPSIR
MD02G1211000	0.9892	0.00760787	53.038	44.473	S(0.011)IS(0.989)EPNFGGCPNK
MD02G1211000	1	0.00278143	64.224	50.289	FPS(1)MDNIVQK
MD02G1212600	0.5	6.91322e-05	72.359	46.067	FGAVEAVGVGS(0.5)NS(0.5)KR
MD02G1212600	0.5	6.91322e-05	72.359	46.067	FGAVEAVGVGS(0.5)NS(0.5)KR
MD02G1212800	0.952023	4.65018e-18	101.41	95.049	IEAPPQNPIKEPS(0.952)PS(0.033)S(0.01)T(0.003)PS(0.003)R
MD02G1213500	0.542527	0.000523726	51.771	48.436	S(0.543)VS(0.457)INEFLKPAEGER
MD02G1213500	0.965261	0.000373559	52.814	47.44	S(0.035)VS(0.965)INEFLKPAEGER
MD02G1213500	1	0.00331851	49.448	41.769	LPS(1)KPAPPAQAVR
MD02G1218100	0.524944	0.000223155	41.446	36.746	DT(0.525)S(0.472)GEVENLPS(0.003)IESLEISK
MD02G1222000	0.997421	3.42846e-09	117.94	92.471	TLPT(0.002)S(0.997)PPTR
MD02G1222000	0.994766	4.13087e-10	106.55	99.171	T(0.003)S(0.003)S(0.995)APPNLDEQK
MD02G1222900	0.844399	2.67598e-16	91.245	68.289	PATPS(0.844)S(0.15)IPT(0.006)K
MD02G1226800	1	1.52194e-10	103.92	82.498	RLS(1)AIFGGLGSNAK
MD02G1226800	0.992729	2.29206e-68	192.18	183.61	TFGS(0.993)S(0.007)LSLQSQR
MD02G1226800	0.88325	1.42321e-68	192.39	171.62	TFGS(0.031)S(0.883)LS(0.086)LQSQR
MD02G1226800	0.999676	1.5524e-84	201.72	176.6	TFGSSLS(1)LQSQR
MD02G1226800	0.952247	0.0105593	36.029	25.675	T(0.002)FGS(0.076)S(0.076)LS(0.893)LQS(0.952)QR
MD02G1235900	0.977297	4.59258e-10	105.95	90.01	ISELFPGVS(0.023)GS(0.977)P
MD02G1236100	0.972135	0.019733	68.536	56.617	T(0.001)WS(0.972)S(0.027)PFGLR
Apple_newGene_74365	0.501778	0.006203	55.011	45.523	INFGEGS(0.368)T(0.502)Y(0.003)S(0.127)YVK
MD05G1252600	0.406	0.0143039	24.552	8.5363	NAS(0.072)AVGVGS(0.293)T(0.311)VGES(0.406)S(0.918)PAVR
MD02G1237900	1	1.81014e-182	179.66	175.16	RLS(1)PPPPKS(1)PGS(0.834)DS(0.164)VEKPT(0.002)YVR
MD02G1237900	1	1.81014e-182	201.4	183.2	S(1)PGS(1)DSVEKPTYVR
MD02G1237900	1	4.35431e-298	233.14	196.8	SPGS(1)DSVEKPTYVR
MD02G1237900	0.853498	4.00352e-75	134.14	129.61	RLS(1)PPPPKS(1)PGS(0.134)DS(0.853)VEKPT(0.012)YVR
MD02G1242900	0.5	0.00676559	59.116	36.43	LAIS(0.5)S(0.5)PEELHK
MD02G1242900	0.5	0.00676559	59.116	36.43	LAIS(0.5)S(0.5)PEELHK
MD02G1244600	0.997203	2.56949e-32	127.66	108.84	QY(0.003)S(0.997)APNLQSSPSR
MD02G1244600	0.996291	0.0066009	59.227	45.362	LSIY(0.003)DS(0.996)Y(0.001)FQPK
MD02G1244700	0.895855	4.90571e-06	103.43	82.061	ALLES(0.006)AS(0.896)S(0.098)R
MD02G1244700	0.999826	0.000194221	86.944	76.813	DVNFYS(1)GPLGR
MD02G1244700	1	0.00282791	94.309	63.006	FAS(1)GPLGR
MD02G1248000	0.499993	6.25824e-06	65.741	55.678	GNAS(0.5)GS(0.5)RNDLYALVPHDSQDK
MD02G1248000	0.499993	6.25824e-06	65.741	55.678	GNAS(0.5)GS(0.5)RNDLYALVPHDSQDK
MD02G1248400	1	5.07118e-05	76.073	62.981	LLAAS(1)PNIQNK
MD02G1254600	0.999051	6.01681e-05	74.966	60.535	LS(0.999)VGGT(0.001)HGTLSQK
MD02G1254900	1	4.20998e-05	47.058	43.526	S(1)GRADQEDEEELKWAAIER
MD11G1174100	0.333528	0.000590311	26.389	21.632	LILFGGAT(0.334)ALEGNS(0.193)AAS(0.224)GT(0.25)PS(0.332)S(0.61)AGS(0.058)AGIR
MD02G1254900	0.784627	3.04074e-08	88.338	56.844	SWAS(0.04)T(0.175)S(0.785)FR
MD02G1257300	0.999754	1.2222e-41	158.58	143.03	KGLQSSFS(1)IAFR
MD02G1257300	1	1.34544e-140	216.77	189.64	VPS(1)AGLAGSVLQTK
MD02G1257300	0.567516	0.00126588	48.907	41.396	RVPS(0.432)AGLAGS(0.568)VLQTK
MD04G1006300	0.392263	2.07387e-05	66.52	63.816	PSLFEYPKPT(0.001)T(0.001)VPT(0.157)T(0.157)T(0.392)S(0.291)AIK
MD02G1258800	0.510777	1.33643e-111	150.82	133.35	LFDCLPT(0.257)S(0.257)LRPS(0.511)S(0.511)GS(0.463)PGNQGDY(0.001)GGK
MD02G1258800	0.510777	1.33643e-111	150.82	133.35	LFDCLPT(0.257)S(0.257)LRPS(0.511)S(0.511)GS(0.463)PGNQGDY(0.001)GGK
MD02G1258800	0.920116	4.66867e-112	154.19	143.57	LFDCLPTSLRPS(0.017)S(0.063)GS(0.92)PGNQGDYGGK
MD13G1176600	0.472407	3.84879e-58	139.16	121.6	FTPPGSPPIYS(0.013)AS(0.142)T(0.472)S(0.351)PT(0.022)R
MD02G1262100	0.815531	0.0208679	52.527	33.251	S(0.816)FS(0.184)LAS(0.001)SVPAPK
MD02G1262100	0.953473	3.75105e-10	97.095	83.677	S(0.003)S(0.003)S(0.953)T(0.04)VDIHDPLSSEK
MD15G1217500	0.366626	7.69372e-05	70.452	64.911	S(0.367)KS(0.273)FT(0.273)S(0.087)LADVSSVSSVK
MD02G1262400	0.93761	7.95836e-11	106.19	76.555	GTVGT(0.001)T(0.005)VS(0.057)S(0.938)PAPK
MD02G1262600	0.783355	5.62763e-08	104.17	90.165	NPIPIPS(0.783)AS(0.217)LR
MD02G1262600	0.999742	6.68574e-54	142.17	122.89	RNPIPIPSAS(1)LR
MD02G1262600	0.950554	1.08448e-11	109.5	97.841	S(0.951)NS(0.049)EIPNLNPS(1)PR
MD02G1262600	0.990358	1.27811e-05	94.454	86.848	S(0.01)NS(0.99)EIPNLNPSPR
MD02G1262600	1	3.7546e-68	159.14	145.95	S(0.715)NS(0.285)EIPNLNPS(1)PR
MD02G1265200	0.986934	0.00411134	77.597	40.233	S(0.004)S(0.009)S(0.987)AVLDQVK
MD02G1266700	0.999586	9.69194e-226	243.41	235.06	ADDTATNS(1)KDLSHYSIR
MD02G1266700	0.999895	0.0114224	60	41.375	DLS(1)HYS(1)IR
MD02G1266700	0.999758	0.0114224	60	41.375	DLS(1)HYS(1)IR
MD02G1266700	0.582336	1.13574e-31	123.83	113.7	KS(0.582)S(0.417)NIELVSAEPQTHK
MD02G1266700	0.601797	1.13574e-31	123.83	113.7	KS(0.398)S(0.602)NIELVSAEPQTHK
MD02G1266700	0.978126	0.000612726	58.693	48.318	S(0.008)S(0.008)NIELVS(0.978)AEPQT(0.005)HK
MD02G1266700	0.747048	0.00151906	39.825	32.215	KT(0.011)GPNS(0.747)T(0.289)IS(0.926)PPS(0.013)S(0.013)R
MD02G1266700	0.999538	1.22208e-128	213.64	193.55	TGPNSTIS(1)PPSSR
MD16G1118500	0.277046	7.81355e-09	64.574	61.603	HGLGPLGQQTLGGGPAPS(0.277)S(0.206)S(0.155)S(0.155)T(0.206)K
MD08G1016000	0.336487	0.0182623	17.862	13.765	S(0.139)LS(0.336)QPPFFS(0.251)LDS(0.251)LPPLS(0.009)PLT(0.007)Y(0.007)R
MD02G1266700	0.944031	8.75773e-76	178.34	165.24	TGPNS(0.04)T(0.944)IS(0.016)PPSSR
MD02G1266800	0.999993	2.5422e-31	129.29	110.47	QAS(1)LSLTSALSK
MD02G1266800	0.997357	0.00536337	80.462	14.79	T(0.001)T(0.001)S(0.997)APF
MD02G1140000	0.470693	7.71174e-21	77.802	73.998	LPGGGNKDDQYSGGT(0.002)QT(0.13)T(0.471)T(0.352)PY(0.043)GGGT(0.001)T(0.001)YK
MD08G1034300	0.374939	0.000276993	66.467	60.504	TSISVTAVDVPVS(0.133)S(0.375)S(0.281)PT(0.211)EK
MD02G1270800	0.744844	2.40971e-08	94.281	87.3	TYPPS(0.001)PYGS(0.041)S(0.173)GS(0.745)FS(0.041)R
MD00G1106500	0.187904	0.000872107	25.485	22.124	T(0.003)VEEKPPIPLT(0.188)AT(0.141)LT(0.141)S(0.123)S(0.107)S(0.094)T(0.112)PQNT(0.061)T(0.029)PR
MD02G1271700	0.858249	1.6867e-23	104.67	97.497	VYAAVLEKPAGS(0.858)VANVS(0.142)K
MD02G1277700	0.999361	0.00401454	53.6	47.296	TITSPLS(0.999)PHR
MD06G1012600	0.313106	4.00389e-08	70.316	66.562	GFAAT(0.102)AAGS(0.313)AGPT(0.236)S(0.236)PS(0.082)S(0.029)T(0.003)PTTNK
MD02G1277900	0.639607	0.000447666	30.813	23.062	LNIS(0.006)DHQEAQS(0.164)T(0.164)GGCS(0.64)PPLLS(0.026)K
MD02G1277900	0.682276	0.000660864	38.669	34.692	S(0.307)NVS(0.682)PDS(0.011)PGGDASAQQNAR
MD03G1055700	0.398855	3.40888e-19	74.905	68.111	LNS(0.399)S(0.301)S(0.301)DDEAEAEEVEEEVASDSEIIR
MD02G1280200	0.999581	0.00480105	48.568	11.526	SPLVLCLS(1)LEK
MD02G1281300	0.978328	3.94362e-35	99.941	86.352	YHLGT(0.021)S(0.978)YDRPTR
MD17G1128600	0.496719	3.86184e-16	117.18	78.398	S(0.396)S(0.497)S(0.105)S(0.036)S(0.618)S(0.349)RELLEAR
MD09G1081200	0.417185	6.45766e-05	43.794	41.611	S(0.039)AS(0.316)GKGPAS(0.417)S(0.18)DY(0.048)ILDAHHR
MD02G1282000	0.797994	0.000627936	53.255	44.428	FS(0.199)GS(0.798)NAT(0.003)EPSPISK
MD02G1282000	1	2.39072e-159	192.12	176.02	S(1)PPAS(1)PDNVLAK
MD02G1282000	1	4.96399e-159	190.92	178.45	S(1)PPAS(1)PDNVLAK
MD02G1283900	0.529481	9.02869e-14	98.943	90.377	QS(0.529)S(0.377)S(0.093)LGGDVNTEGYFR
MD02G1283900	0.977263	9.1481e-64	143.57	133.22	QS(0.01)S(0.977)S(0.013)LGGDVNTEGYFR
MD02G1283900	0.678343	9.02869e-14	98.943	90.377	QS(0.047)S(0.275)S(0.678)LGGDVNTEGYFR
MD02G1287600	1	0.000811992	49.768	44.597	AVDEKDNGWGAVS(1)PR
MD02G1287600	0.998677	0.00790765	28.393	11.527	EKY(0.999)ADVAET(0.501)FIGKY(0.763)FT(0.737)RR
MD02G1287600	0.819358	0.00790765	28.393	11.527	EKY(0.975)ADVAET(0.446)FIGKY(0.819)FT(0.759)RR
MD02G1288400	0.992097	0.00561129	53.448	30.42	FFS(0.009)AS(0.992)LPGS(0.999)R
MD02G1288400	0.999322	0.00561129	50.897	47.452	FFS(0.009)AS(0.992)LPGS(0.999)R
MD15G1049100	0.33814	0.00228689	35.246	28.839	S(0.185)KS(0.218)FT(0.259)S(0.338)LAEAS(0.24)S(0.529)S(0.171)S(0.059)NIK
MD02G1288400	0.821225	0.00128497	60.764	57.722	S(0.087)T(0.087)T(0.821)PT(0.004)PALSGLTFPK
MD02G1294600	0.999999	9.96188e-26	107.31	103.28	DREQSEISDTTSSLEVGS(1)PEK
MD02G1296700	0.5	0.00484589	44.312	34.171	LQPLS(0.5)S(0.5)LKQDEVK
MD02G1296700	0.5	0.00484589	44.312	34.171	LQPLS(0.5)S(0.5)LKQDEVK
MD02G1296700	0.743316	6.58908e-05	49.076	44.728	T(0.248)QS(0.743)FVPS(0.008)ELSDIFGGQLR
MD02G1300000	1	1.1489e-151	174.4	168.59	GGLGSDKEATIFPSDNGEDFFNNLPS(1)PK
MD13G1166900	0.47926	8.23673e-13	74.364	68.18	LVSSSFPLPIHAPAT(0.209)S(0.631)S(0.074)S(0.112)S(0.479)S(0.369)PS(0.125)FR
MD03G1229700	0.398628	2.11344e-07	101.42	93.106	LTS(0.121)S(0.399)T(0.303)S(0.177)NVDNISR
MD14G1038700	0.488536	2.37702e-34	113.13	108.07	VVVADNTHGSASTVT(0.004)GS(0.135)S(0.489)AS(0.372)R
MD02G1270800	0.484162	0.000360726	66.893	62.134	TYPPS(0.009)PY(0.004)GS(0.484)S(0.368)GS(0.103)FS(0.03)R
MD12G1171800	0.407463	0.000287572	38.986	34.346	EIIT(0.407)DPS(0.281)T(0.311)PKPNPAPFFYTSEGK
MD02G1308700	0.999315	5.41676e-54	144.18	113.76	RFESGYLS(0.999)DT(0.001)SR
MD15G1415700	0.43099	3.01304e-05	62.781	55.27	TLGIEEPIFS(0.005)S(0.057)S(0.156)S(0.431)S(0.329)NPT(0.022)KK
MD17G1038900	0.36424	0.000527247	54.103	46.592	T(0.364)GRS(0.278)S(0.278)ES(0.079)DLLAYSER
MD02G1311600	1	4.49722e-24	109.87	104.74	VHHHSYGSDVNQS(1)PNIR
MD02G1311600	1	0.00394064	56.205	43.574	VVDPVREFGS(1)PGIGNVAWK
MD02G1311600	1	1.27585e-09	94.281	65.182	S(1)DVIVDDSLLNDEAR
MD02G1314400	0.998572	8.56982e-44	123.36	111.56	LRS(0.999)VVS(0.001)KPTVDSSLVDRPR
MD02G1315700	0.977262	1.04403e-22	98.902	87.643	FGNQLS(0.977)FS(0.009)S(0.014)R
MD02G1315700	0.991265	1.38433e-10	97.273	82.285	Y(0.017)LQPS(0.991)S(0.991)PEVET(0.001)VLAR
MD02G1315700	0.996574	5.64018e-73	153.72	134.48	YLQPS(0.003)S(0.997)PEVETVLAR
MD02G1317800	0.795546	0.000607592	101.65	83.421	S(0.141)S(0.796)S(0.063)VYVPR
MD02G1317800	0.895573	0.000484335	102.55	84.726	S(0.009)S(0.095)S(0.896)VYVPR
MD02G1318200	0.993567	1.91334e-05	76.051	68.994	LADIS(0.994)DGES(0.006)GPLPLNS
MD02G1318200	0.998441	0.0141875	32.627	26.986	LADIS(0.001)DGES(0.001)GPLPLNS(0.998)
MD02G1318200	0.999815	4.85876e-10	86.772	69.676	S(1)GGGSVPYPR
MD15G1081800	0.56529	0.0126861	49.768	41.484	VATPS(0.001)PANQLS(0.434)S(0.565)DGVGK
MD02G1319800	0.718922	6.30842e-09	96.489	83.341	T(0.139)S(0.139)HS(0.719)IS(0.003)S(0.001)AGTGAAGL
MD15G1278700	0.29481	0.00642714	37.177	28.431	S(0.155)S(0.155)S(0.138)KLS(0.226)T(0.295)IS(0.03)VPSTLR
MD05G1229900	0.345443	0.00485927	31.319	28.239	VNS(0.121)QLS(0.265)S(0.265)PS(0.345)QPY(0.002)S(0.001)LR
MD13G1118400	0.27467	1.5101e-08	61.526	59.263	QGLGPLGQQTLGGGPAPS(0.092)S(0.211)S(0.211)S(0.211)T(0.275)K
MD03G1000100	0.916664	5.92931e-72	139.46	124.3	ISEVAGS(0.917)DRS(0.042)S(0.042)IILPLSGLK
MD03G1000100	0.777117	0.000183706	70.783	64.701	LFILPNQQS(0.188)S(0.777)EPS(0.035)ER
MD03G1000100	0.912888	2.33624e-06	80.316	68.115	LFILPNQQS(0.017)S(0.07)EPS(0.913)ER
MD03G1000900	1	0.0224418	77.282	9.3017	GS(1)IPEEK
MD03G1001500	0.999925	2.88397e-08	84.689	78.875	NS(1)FLSPTTPVVPR
MD03G1001500	0.949816	0.00148066	63.682	55.927	NS(0.004)FLS(0.95)PT(0.037)T(0.009)PVVPR
MD03G1001500	0.801123	1.73607e-16	115.8	86.446	LGLSYVDT(0.03)S(0.801)AT(0.169)PR
MD03G1001500	1	1.05942e-21	165.07	137.43	S(1)FQFVDEEK
MD05G1121800	0.416287	2.80865e-06	61.039	59.794	GVLDHFSDLFDCS(0.013)GGS(0.416)S(0.321)S(0.249)FKK
MD03G1001600	0.648462	6.35301e-124	218.11	207.5	RS(0.648)S(0.336)AT(0.016)ILQLLQGIR
MD03G1001600	0.499996	6.35301e-124	218.11	207.5	S(0.5)S(0.5)ATILQLLQGIR
MD03G1001800	0.946562	1.01092e-143	164.04	158.91	YDS(0.947)DT(0.053)DSDFSDVTTSSNPSWLEK
MD13G1173900	0.470869	1.73645e-05	46.558	43.662	ES(0.364)IQT(0.471)WS(0.165)GPLVDPAAVGAPR
MD03G1002500	0.999998	4.40368e-69	164.59	154.85	TQNS(1)VEVPAELTK
MD03G1002500	0.586254	0.00395054	51.591	38.96	T(0.586)QNS(0.414)VEVPAELTK
MD03G1002500	1	2.07041e-19	122.52	104.38	VPT(1)PGYQDPR
MD03G1003700	0.825895	0.0112131	38.376	27.427	KLFVT(0.174)S(0.826)PEKEDR
MD10G1119900	0.3976	0.00389553	54.559	35.623	SLPVS(0.002)NET(0.089)S(0.308)PGS(0.089)T(0.398)T(0.114)APKPK
MD03G1004100	0.852383	1.39785e-12	63.625	63.625	DVAPS(0.022)IGEPLS(0.852)PS(0.099)PS(0.012)S(0.006)S(0.007)AGS(0.001)T(0.001)YIK
MD11G1065300	0.489801	2.78922e-05	59.359	39.778	SAAPGATAEPPS(0.49)AS(0.381)PAPPS(0.129)R
MD03G1039800	0.377978	1.15499e-24	107.21	102.99	DVSGSSTSPTVLQS(0.033)QT(0.378)S(0.294)NT(0.294)K
MD10G1089100	0.39093	0.000119718	66.893	63.252	S(0.305)T(0.305)VGT(0.391)PAYIAPEVLLK
MD03G1004400	1	1.84196e-148	133.95	129.53	DYEEVGAEGVDDEAGS(1)EDY
MD03G1004400	0.999999	5.02444e-19	112.57	103.25	S(1)LDIERPTYTNLNR
MD03G1004400	1	1.3078e-82	191.44	173.88	TVQFVDWCPT(1)GFK
MD03G1005800	0.499967	0.000289853	67.326	50.976	GS(0.5)S(0.5)RDLPTSLLVR
MD03G1005800	0.81539	0.000280245	73.279	56.393	GS(0.185)S(0.815)RDLPTSLLVR
MD03G1007400	0.782872	9.86972e-19	102.69	84.46	NRPPS(0.783)S(0.217)DPPAPAYTAPVTNDR
MD03G1007400	0.574617	1.58489e-25	104.6	95.083	NRPPS(0.425)S(0.575)DPPAPAYTAPVTNDR
MD03G1012400	1	6.99611e-23	120.21	85.128	KIS(1)IGQGPDEK
MD03G1012400	0.878661	0.000606025	24.287	22.395	LQVAS(0.879)PVPADIDIANS(0.117)VEPLHIS(0.005)EIAK
MD03G1014800	1	0.000191784	79.652	73.048	S(1)VGPLAEDEIVR
MD04G1217700	0.355139	2.12202e-20	64.701	61.34	RPS(0.277)S(0.277)GKGES(0.355)FPT(0.082)FS(0.006)GAS(0.001)S(0.001)DS(0.001)GVGSSGIPNR
MD03G1015000	0.704061	1.45879e-13	53.295	50.51	T(0.294)QT(0.704)AGNLGET(0.002)AFDSEVVPSSLVEIAPILR
MD03G1018600	0.957671	0.00332961	64.104	15.536	S(0.001)AAVGS(0.958)APLS(0.041)R
MD03G1039800	0.274466	1.53096e-34	113.88	110.36	DVS(0.274)GS(0.215)S(0.169)T(0.169)S(0.169)PT(0.005)VLQSQTSNTK
MD10G1114300	0.378602	0.00731052	32.152	24.437	WKS(0.379)FT(0.296)NT(0.296)NS(0.028)ANNSYR
MD03G1026600	0.792273	0.0208085	54.871	38.521	VKPS(0.792)LS(0.184)FS(0.013)S(0.011)R
MD03G1026600	0.99054	0.00275774	68.515	34.309	VKPS(0.002)LS(0.991)FS(0.006)S(0.001)R
MD03G1028600	0.999815	0.000154809	62.002	55.228	TGGKPES(1)PGKADPNIR
MD03G1028600	0.877835	2.39858e-06	76.21	68.458	FGEWDVNDPAS(0.122)AEGFT(0.878)VIFNK
MD03G1029200	0.991483	2.80893e-74	155.94	141.28	ILAETET(0.008)S(0.991)VES(0.082)S(0.918)PR
MD03G1029200	0.871367	6.04902e-246	262.36	249.52	ILAETETSVES(0.871)S(0.129)PR
MD03G1029200	0.967668	1.83261e-204	250.08	229.49	ILAETETSVES(0.032)S(0.968)PR
MD03G1029200	0.994517	2.4052e-136	188.86	184.1	NQVEGGS(0.995)PS(0.005)YLPGEKPL
MD03G1029200	0.546527	9.01502e-05	45.992	42.657	KNQVEGGS(0.421)PS(0.547)Y(0.032)LPGEKPL
MD03G1029200	0.568178	0.00114103	57.936	46.617	ILAET(0.568)ET(0.189)S(0.242)VES(0.181)S(0.82)PR
MD15G1110400	0.46821	2.73553e-18	75.343	71.245	HLEGS(0.111)T(0.375)S(0.421)GS(0.468)NT(0.572)PS(0.053)LGNLGAGVIGEPTK
MD03G1029200	0.937524	2.34177e-15	112.96	74.024	TLLPT(0.062)LS(0.938)GMFNR
MD03G1029200	0.789504	8.61512e-32	133.04	99.848	TLLPT(0.79)LS(0.21)GMFNR
MD03G1029400	0.991028	0.01089	25.823	22.182	QGS(0.991)FHVNFPET(0.009)DPER
MD03G1029500	0.999989	1.58588e-07	105.65	60.789	RPS(1)PLPITK
MD03G1032700	0.859016	4.89014e-08	81.346	73.637	CSFDAVALS(0.859)PS(0.141)LK
MD03G1036500	0.965911	2.39298e-07	88.57	84.592	DITT(0.001)T(0.001)FPS(0.966)FVFHS(0.007)QVDDT(0.024)
MD08G1043500	0.440692	3.24282e-05	76.176	50.728	EVT(0.003)VVS(0.001)GLPAS(0.056)T(0.153)S(0.346)T(0.441)ER
MD03G1036500	0.800089	0.00013323	56.708	52.36	DIT(0.18)T(0.8)T(0.016)FPS(0.002)FVFHS(0.002)QVDDT
MD03G1036600	0.999923	7.81411e-12	111.34	90.507	IQEISHEWS(1)LVNK
MD03G1036600	1	7.05435e-212	208.17	197.24	TTEKEIS(1)DDEDEEEKKEEEGK
MD03G1039600	0.513266	0.0190996	15.074	12.383	NDS(0.513)NLT(0.243)AQLFQS(0.243)DPDLAQVILGNDLNR
MD07G1059900	0.355934	8.51415e-05	40.723	36.308	S(0.011)PQS(0.356)GS(0.28)S(0.28)EQFRY(0.072)PDVPS(0.001)FLDYVR
MD06G1056600	0.436072	0.0131499	45.614	18.528	VPT(0.001)S(0.002)S(0.049)S(0.14)Y(0.028)S(0.436)KQT(0.343)NK
MD03G1039800	0.718116	3.93164e-116	159.77	153.96	DVS(0.002)GS(0.093)S(0.718)T(0.093)S(0.093)PTVLQSQTSNTK
MD03G1039800	0.871677	2.42094e-132	167.28	161.61	DVSGS(0.027)S(0.027)T(0.072)S(0.872)PT(0.003)VLQSQTSNTK
MD03G1039800	0.838332	4.67601e-45	123.36	117.23	DVSGSSTSPTVLQS(0.005)QT(0.048)S(0.838)NT(0.109)K
MD03G1039800	1	3.8567e-05	94.922	50.411	KLS(1)GIRS(1)PADR
MD03G1039800	1	3.8567e-05	94.922	50.411	KLS(1)GIRS(1)PADR
MD03G1039800	0.767088	0.00259178	21.601	18.069	PVS(0.006)LAS(0.006)AS(0.006)S(0.006)DS(0.006)AVVFVAS(0.042)PS(0.159)IPLS(0.767)PR
MD03G1254200	0.39795	1.4751e-05	51.301	46.544	NSFAS(0.025)DT(0.095)GNKGS(0.314)FS(0.398)S(0.119)IS(0.037)S(0.012)GK
MD03G1039800	0.592407	1.88976e-150	174.78	174.78	DVSGS(0.001)S(0.077)T(0.592)S(0.33)PTVLQSQTSNTK
MD02G1091300	0.38243	8.17223e-05	55.208	50.727	S(0.382)KS(0.302)FT(0.241)S(0.075)LADISSVSSVK
MD17G1163300	0.426468	0.00398406	33.872	27.745	APS(0.338)KIVAS(0.426)Y(0.115)T(0.083)T(0.025)T(0.008)S(0.004)GET(0.002)K
MD03G1039800	0.652745	2.03409e-57	130.83	121.08	DVSGSSTSPTVLQS(0.013)QT(0.06)S(0.274)NT(0.653)K
MD03G1043100	0.999163	4.8729e-17	100.53	82.905	FAVGSAFAAAADS(0.999)DNS(0.001)EDR
MD03G1043100	0.579478	0.0166429	19.241	15.906	FAVGS(0.184)AFAAAADS(0.666)DNS(0.579)EDRS(0.285)S(0.285)K
MD03G1043100	0.550556	0.00115104	28.686	22.84	FAVGS(0.004)AFAAAADS(0.706)DNS(0.448)EDRS(0.292)S(0.551)K
MD09G1037900	0.472074	0.0064317	40.278	27.781	T(0.037)GRS(0.115)S(0.374)ES(0.472)DLLAY(0.002)AER
MD08G1046100	0.465388	2.51368e-08	58.349	54.45	AVLDRT(0.465)ES(0.37)S(0.13)IS(0.034)NNS(0.002)DDEAHQYWR
MD01G1001900	0.396116	1.05135e-08	61.03	57.64	RFPS(0.265)LPVT(0.339)GT(0.396)VAHAHPS(0.333)S(0.312)S(0.299)PFS(0.056)R
MD03G1043100	1	4.05991e-23	124.47	95.513	S(1)PVGGSPPTVK
MD03G1043100	1	3.52186e-05	104.01	30.039	NS(1)PIEIR
MD03G1044300	1	1.63002e-41	158.83	118.21	HLDGVGGLS(1)GRR
MD06G1127800	0.473143	1.4599e-05	44.054	39.902	VLGGWS(0.001)S(0.005)GGS(0.144)S(0.473)GS(0.376)LGNK
MD15G1082200	0.467404	2.91928e-06	43.841	33.893	VGGFESGPDVS(0.016)VS(0.467)S(0.373)PVT(0.144)R
MD15G1035900	0.568711	0.0124163	41.115	33.659	S(0.664)APT(0.255)S(0.082)AFS(0.569)S(0.463)PAVS(0.968)PR
MD03G1045600	0.998902	2.19917e-29	135.55	95.927	TQS(0.999)S(0.001)EFLR
MD03G1045800	0.999984	7.11263e-54	146.27	124.88	ANS(1)NSDLSNLDK
MD03G1049000	0.955154	7.27065e-05	127.56	32.034	ILS(0.955)T(0.045)INR
MD02G1270800	0.34966	0.0118519	35.625	23.357	TYPPS(0.004)PYGS(0.087)S(0.279)GS(0.279)FS(0.35)R
MD03G1050800	0.517655	8.80869e-05	71.279	57.69	VS(0.518)S(0.464)PT(0.019)ANVTQTLEK
MD03G1050800	0.981096	4.93345e-46	137.79	116.75	VS(0.016)S(0.981)PT(0.003)ANVTQTLEK
MD03G1053500	1	7.46656e-17	165.63	99.789	NRS(1)LVDIR
MD03G1055700	0.998994	1.0058e-82	191.01	164.78	GIS(0.999)S(0.001)LQLNDGVGR
MD03G1055700	0.634857	1.68143e-16	115.91	103.99	GIS(0.365)S(0.635)LQLNDGVGR
MD02G1091400	0.384935	0.00395566	32.858	28.88	T(0.385)NDGS(0.308)T(0.308)PQVDLAHLLAAR
MD15G1061500	0.299637	0.000276018	28.298	19.827	S(0.24)S(0.24)S(0.3)PDS(0.157)APT(0.02)S(0.02)Y(0.008)S(0.008)S(0.008)VPPPMEDFQLAK
MD13G1246400	0.402773	9.1876e-05	53.255	46.349	GRQELS(0.003)AVPS(0.403)S(0.322)Y(0.144)CS(0.128)GQLDPR
MD03G1056600	0.998147	1.09861e-30	160.56	136.53	SPS(0.998)S(0.001)TSEYIK
MD03G1056800	0.975617	6.29341e-44	121.56	109.75	VLGVLKPES(0.976)GS(0.047)LS(0.926)PS(0.051)AAVK
MD03G1056800	0.741359	1.67205e-05	82.177	72.875	VLGVLKPES(0.344)GS(0.741)LS(0.899)PS(0.015)AAVK
MD03G1056800	0.951635	1.11861e-65	135.76	118.2	VLGVLKPESGS(0.004)LS(0.952)PS(0.045)AAVK
MD03G1061600	0.996657	8.93993e-12	85.157	81.037	S(0.997)AAPAAT(0.003)PVAAEPLSASPAPPSR
MD08G1133800	0.508117	5.28177e-07	84.324	69.533	S(0.035)NS(0.407)T(0.508)GS(0.051)VPLNPLEEET(1)PR
MD03G1061600	0.963017	4.52356e-29	106.44	102.57	SAAPAATPVAAEPLS(0.006)AS(0.963)PAPPS(0.031)R
MD03G1061600	0.882629	2.69775e-08	67.11	63.932	S(0.117)AAPAAT(0.883)PVAAEPLSASPAPPSR
MD03G1064800	0.999993	0.000218174	92.65	71.59	S(1)LNLSGIFTK
MD03G1064800	0.999324	1.06691e-06	100.38	34.11	SLNLS(0.999)GIFT(0.001)K
MD03G1064800	1	5.01906e-126	240.8	240.8	S(1)VGTFSPFQK
MD03G1064800	1	3.86073e-51	198.48	198.48	S(1)VGTFS(1)PFQK
MD03G1065200	1	6.76109e-99	162.42	152.22	EATEAAGLLDKLS(1)VGEK
MD03G1065200	1	4.5012e-103	167.34	156.1	LSVGEKS(1)EAEAPAATK
MD15G1407100	0.368855	0.00546368	29.47	24.368	PSLFEY(0.007)PKPT(0.017)T(0.017)VPT(0.369)AT(0.295)S(0.295)AVK
MD03G1065200	0.992004	7.34918e-281	204.86	197.39	FQEVAES(0.008)QS(0.992)PEEESKEATEAAGLLDK
MD03G1068400	0.999964	0.000642269	110.12	69.342	SAS(1)FGIR
MD03G1068400	0.999998	0.000505612	117.53	80.894	SQS(1)FIER
MD03G1070200	0.907947	8.25895e-05	34.387	31.587	AS(0.908)REFAGPVGVS(0.031)S(0.031)S(0.031)GFLGFDSDGGER
MD03G1070200	0.992165	0.0147369	62.077	51.319	DWRS(0.992)PS(0.008)ENIR
MD03G1070200	0.722768	0.000265737	72.793	62.44	S(0.056)RGPT(0.208)S(0.723)PT(0.009)S(0.004)PLHPR
MD03G1070200	0.911826	1.59421e-07	98.943	91.333	SRGPT(0.001)S(0.002)PT(0.085)S(0.912)PLHPR
MD03G1070200	0.530417	0.00310369	35.625	28.721	MIT(0.475)S(0.53)LPVS(0.948)PCS(0.55)S(0.497)PLR
MD03G1070200	0.947723	0.00310369	35.625	28.721	MIT(0.475)S(0.53)LPVS(0.948)PCS(0.55)S(0.497)PLR
MD03G1070200	0.552084	0.00310369	35.625	28.721	MIT(0.488)S(0.525)LPVS(0.918)PCS(0.552)S(0.517)PLR
MD03G1070200	0.885257	1.19151e-06	86.575	80.139	S(0.885)RGPT(0.542)S(0.542)PT(0.531)S(0.499)PLHPR
MD03G1070200	1	0.000152873	92.38	82.581	T(1)PPVLELHS(1)NR
MD03G1070200	0.976591	1.35616e-18	117.27	110.84	S(0.004)RGPT(0.977)S(0.027)PT(0.645)S(0.347)PLHPR
MD03G1070200	0.790557	1.35616e-18	117.27	110.84	S(0.001)RGPT(0.009)S(0.036)PT(0.791)S(0.163)PLHPR
MD03G1070200	1	2.04297e-135	180.09	164.72	T(1)PPVLELHS(1)NR
MD03G1071600	1	2.32151e-152	234.12	195.75	VDS(1)GDLWIYTEK
MD03G1071900	1	1.66138e-84	160.09	142.43	S(1)AS(1)PASGGSLSNVK
MD03G1071900	1	1.66138e-84	160.09	142.43	S(1)AS(1)PASGGSLSNVK
MD03G1072600	0.416923	0.000463016	37.574	30.66	QT(0.094)PLT(0.334)T(0.417)S(0.061)ES(0.046)S(0.046)FLQVSYATLLK
MD03G1072600	0.730934	3.10027e-08	64.27	60.559	FLSQLPSNVSENQIQT(0.061)S(0.208)S(0.731)IGIR
MD06G1172500	0.480357	0.00496146	33.656	28.444	FT(0.48)HGNS(0.385)Y(0.117)LQS(0.017)QQPLPVR
MD10G1138100	0.28921	4.90926e-18	56.366	54.513	LNS(0.289)S(0.232)S(0.232)S(0.232)ELDLDRPNLEDY(0.015)LPSGTSIQQEPHGK
MD07G1059900	0.369326	1.49575e-06	50.986	42.954	S(0.005)PQS(0.239)GS(0.296)S(0.369)EQFRY(0.09)PDVPSFLDYVR
MD03G1078000	1	1.66173e-05	98.105	85.097	EYFDGVT(1)PK
MD03G1079900	0.999999	2.87293e-19	112.74	104.12	S(1)PVRDYPAIPSHGFR
MD03G1079900	0.978179	2.72603e-10	100.11	84.594	S(0.022)PVRDY(0.978)PAIPSHGFR
MD03G1081000	0.978364	5.63116e-108	198.85	79.389	S(0.015)YS(0.978)T(0.007)NLAFTPPEYLR
MD03G1081000	0.999981	5.58287e-05	69.704	65.317	NKNEDS(1)LPGFNEFSLDQLK
MD03G1081000	0.572216	1.32568e-27	124.99	61.614	S(0.014)YS(0.413)T(0.572)NLAFTPPEYLR
MD03G1083100	0.501049	0.00773013	50.827	40.638	NS(0.501)S(0.386)S(0.055)S(0.055)ELT(0.003)EYWQK
MD03G1083100	0.90698	6.67062e-05	76.82	70.133	NS(0.051)S(0.907)S(0.018)S(0.018)ELT(0.005)EY(0.001)WQK
MD03G1086000	1	0.000125629	127.56	44.359	VQIAT(1)VR
MD07G1063100	0.486051	0.00653122	29.58	21.666	RLPPPQS(0.124)PS(0.39)T(0.486)GVNHEAK
MD03G1087000	0.983007	1.21311e-46	136.34	121.77	GIS(0.015)S(0.983)PS(0.002)SFNGVSSGR
MD02G1188800	0.293182	0.0220916	43.761	30.248	YQLPLS(0.293)NS(0.236)S(0.236)S(0.236)K
MD08G1150300	0.406735	2.84118e-13	58.087	55.852	EQS(0.265)HT(0.327)DDET(0.407)ADEDQHQPVY(0.001)VQEPITSEH
MD03G1087000	1	4.35968e-69	164.66	132.23	APS(1)PCLT(1)PIGGGR
MD03G1087000	1	1.92667e-41	153.52	144.31	AYLGALLS(1)PQK
MD03G1087000	0.859401	0.00183024	62.088	44.268	GGGS(0.859)S(0.141)VLGGIGDR
MD03G1087000	0.826461	3.1961e-08	59.227	45.418	GGGS(0.174)S(0.826)VLGGIGDR
MD03G1087000	1	6.35734e-54	146.96	146.96	S(1)LAEIFQDDLGR
MD16G1042100	0.285604	0.000975317	34.649	31.848	S(0.023)LINT(0.286)PS(0.23)FS(0.23)S(0.23)EIQPS(0.002)GNDDK
MD03G1087000	1	1.10049e-32	132.5	102.87	APS(1)PCLT(1)PIGGGR
MD03G1087000	0.886392	9.05575e-05	95.981	87.415	S(0.118)T(0.886)T(0.995)PDPQVVAR
MD03G1087000	0.999589	1.98915e-22	120.55	108.23	STT(1)PDPQVVAR
MD03G1092100	0.99485	3.94087e-13	78.69	63.528	S(0.005)LS(0.995)VASSSYDTR
MD03G1095100	1	5.54089e-42	164.13	150.71	GIQGFGS(1)FCQR
MD03G1095100	1	0.00133724	113.74	55.881	QAS(1)FFFK
MD03G1095100	0.9132	5.83275e-19	71.988	68.041	LVLTDVTPAQLLTEEATDGNPLS(0.913)PDT(0.086)R
MD03G1099200	0.999977	0.000329583	71.354	63.222	NVS(1)PVGSDNWNLR
MD03G1103300	0.973483	5.91992e-92	161.95	140.17	S(0.003)IS(0.973)S(0.023)GGGLSVPGLASR
MD03G1103300	0.516428	0.00152032	48.053	39.229	S(0.029)IS(0.455)S(0.516)GGGLSVPGLASR
MD03G1103300	0.503078	0.000849177	49.924	45.954	PS(0.503)S(0.497)AGGPQGQLGSLR
MD03G1103300	0.998987	1.2096e-20	118.86	104.43	PS(0.001)S(0.999)AGGPQGQLGSLR
MD03G1103600	0.895967	1.51012e-99	189.34	164.18	TGPEIDQTHVS(0.896)T(0.104)AVK
MD03G1103600	1	0.00251072	101.72	63.445	VFS(1)QLVK
MD03G1103600	0.638086	2.91671e-84	156.73	136.13	TGPEIDQTHVS(0.362)T(0.638)AVK
MD03G1103600	0.999965	0.000196648	78.505	60.49	GS(1)FGYLDPEYFR
MD15G1031200	0.333757	0.000157491	35.97	33.143	GVGTKPSVSVT(0.001)AVDVPVS(0.334)S(0.269)S(0.269)PT(0.126)EK
MD00G1083900	0.27332	2.76383e-13	51.783	49.463	LNS(0.273)S(0.221)S(0.221)S(0.221)ELDLDRPNLEDY(0.054)LPS(0.006)GT(0.002)S(0.001)IQQEPQGK
MD08G1248300	0.196891	3.95075e-10	56.882	48.537	QNQNS(0.197)GLDFGT(0.16)S(0.16)DS(0.16)T(0.16)S(0.16)PS(0.005)LPQTQR
MD03G1108000	0.996751	1.331e-08	67.367	63.166	VEHSSVVRPNSSLSDNS(0.003)FIKS(0.997)PR
MD03G1112700	0.999881	0.00284664	66.387	55.016	RRS(1)NS(0.999)PFS(0.001)FPR
MD03G1112700	0.999773	9.32523e-08	110.08	88.302	SNS(1)PFSFPR
MD15G1013300	0.290341	0.0119975	34.395	26.884	S(0.001)EPVPES(0.29)T(0.236)S(0.236)S(0.236)PVVK
MD00G1184300	0.403304	4.1898e-120	148.94	143.17	KFS(1)EQNIGAPSSYEEVVS(0.403)ES(0.328)RS(0.268)PVHNER
MD14G1091300	0.397889	9.87564e-19	75.215	55.302	NS(1)PANS(0.001)S(0.012)VS(0.398)S(0.324)T(0.265)PLR
MD03G1114500	0.737199	8.16569e-17	100.39	89.525	DKPSSQPTLTPS(0.015)FS(0.737)T(0.195)T(0.053)GVR
MD03G1114500	1	3.05413e-12	108.96	97.893	TNAEALLGAS(1)PK
MD05G1049000	0.176999	0.00010261	35.538	34.134	IHGLPT(0.001)S(0.001)S(0.001)LY(0.018)NT(0.02)S(0.057)S(0.177)S(0.144)HDS(0.118)Y(0.107)S(0.118)S(0.118)S(0.118)PK
MD11G1019600	0.380141	6.63384e-17	101.17	95.206	S(0.31)S(0.31)T(0.38)QYPSANIPLRPQAANR
MD03G1116800	0.999961	1.53384e-08	112.94	50.933	SLS(1)VPVNHK
MD03G1117600	0.826254	1.68193e-05	79.426	73.153	GDT(0.142)S(0.826)PY(0.04)AVAHS(0.983)PYS(0.009)APNLR
MD03G1117600	0.993786	1.68193e-05	79.426	73.153	GDT(0.441)S(0.483)PY(0.076)AVAHS(0.994)PYS(0.006)APNLR
MD16G1014700	0.318644	0.000269598	38.996	32.514	T(0.079)T(0.079)S(0.26)S(0.26)ENLS(0.319)FFPS(0.005)ELPAKPK
MD03G1118200	0.635905	1.3852e-133	169.41	165.67	S(0.636)GS(0.636)FS(0.628)PHLVQHT(0.092)VPT(0.005)DS(0.003)PDR
MD03G1118200	0.919458	7.22492e-152	177.23	173.48	S(0.08)GS(0.919)FSPHLVQHTVPTDSPDR
MD03G1118200	0.784611	1.58485e-05	48.18	39.105	S(0.56)GS(0.56)FS(0.785)PHLVQHT(0.059)VPT(0.019)DS(0.016)PDR
MD03G1118200	0.995396	2.49932e-71	134.21	129.9	SGSFSPHLVQHTVPT(0.005)DS(0.995)PDR
MD03G1121000	1	3.93151e-31	128.35	105.24	ALSSAQS(1)FPAK
MD05G1335400	0.546894	0.00787782	35.359	35.359	EPERPQQQS(0.547)ERPPS(0.446)PET(0.007)WR
MD08G1016000	0.379741	1.04356e-08	52.642	48.545	S(0.31)NS(0.31)NS(0.38)DVPLGFS(0.001)AVIQSSPQLIPIGR
MD03G1125800	0.711976	6.14868e-05	70.358	62.044	LNS(0.712)GS(0.333)LPS(0.955)PPLPEGANVVR
MD03G1125800	0.671887	3.14001e-05	70.358	62.044	LNS(0.34)GS(0.672)LPS(0.988)PPLPEGANVVR
MD03G1125800	0.998644	2.98956e-34	118.76	112.77	LNS(0.001)GS(0.001)LPS(0.999)PPLPEGANVVR
MD00G1126900	0.376095	5.36768e-10	47.73	39.703	T(0.093)T(0.093)S(0.307)NAS(0.376)S(0.123)VVDT(0.005)PS(0.002)T(0.001)APAHISSTTDFGDQR
MD08G1207000	0.266046	0.000130844	37.817	34.933	S(0.072)QPT(0.217)T(0.217)PIT(0.217)GS(0.266)QGAFT(0.009)PT(0.001)MSEEDR
MD03G1126500	0.990208	0.0221145	55.724	42.623	FAGYQS(0.01)EIARS(0.99)K
MD03G1127100	0.838233	7.5837e-07	78.078	63.287	FS(0.151)HS(0.838)NFHS(0.011)PLFSTK
MD03G1127100	0.965348	0.0029255	37.884	30.991	FS(0.199)HS(0.822)NFHS(0.965)PLFS(0.009)T(0.005)K
MD05G1028100	0.413928	2.84329e-09	88.684	85.506	YS(0.001)ET(0.093)T(0.414)AAY(0.02)GS(0.338)T(0.118)T(0.01)T(0.004)HESELDYK
MD03G1127100	0.82349	0.000161239	53.96	46.903	S(0.094)DS(0.082)VS(0.823)PPLSSPSPSSSGGK
MD03G1127100	0.513308	0.0184205	26.352	16.782	LEDKEY(0.011)FS(0.175)GS(0.513)LIET(0.301)K
MD13G1244000	0.343577	2.94329e-65	137.72	127.8	ELVY(0.001)ALLDPDAT(0.344)GDT(0.281)S(0.281)PT(0.094)R
MD01G1105200	0.362522	0.000222403	37.373	33.619	KS(0.363)S(0.297)S(0.297)EFNS(0.041)QNAT(0.002)AELSTTSSAK
MD16G1195800	0.49598	0.000714346	63.681	54.026	S(0.076)AS(0.406)T(0.496)S(0.022)QVGDSSSFS
MD14G1030000	0.232965	0.0135133	27.924	16.81	KPT(0.191)IS(0.233)S(0.191)S(0.191)S(0.191)KPIPS(0.003)IPR
MD11G1133300	0.37776	0.00292622	33.579	25.237	DKPS(0.31)S(0.31)QPT(0.378)LAPS(0.002)FSTTGVR
MD03G1132400	0.895583	2.78775e-46	136.63	124.21	S(0.896)S(0.104)VEQGRPSTLHIR
MD03G1132400	0.796339	5.3192e-20	118.55	108.77	S(0.204)S(0.796)VEQGRPSTLHIR
MD03G1132400	0.997488	8.01853e-06	92.8	81.425	SHS(0.001)S(0.002)LS(0.997)S(1)PRVVGR
MD03G1132400	0.999874	8.01853e-06	92.8	81.425	SHS(0.001)S(0.002)LS(0.997)S(1)PRVVGR
MD06G1230800	0.395081	0.00219134	34.65	28.745	RPGS(0.131)AS(0.395)S(0.324)T(0.109)S(0.039)GLS(0.003)VLEAK
MD16G1205600	0.464292	5.88611e-05	44.164	38.027	IAVLGGS(0.381)HGGFLT(0.464)T(0.155)HLIGQAPDK
MD03G1134500	0.937918	9.38359e-17	102.98	97.015	S(0.031)S(0.031)S(0.938)FHGQFTDAAAPQLR
MD03G1137700	1	4.37985e-11	103.13	90.614	S(1)LEIGGSSVDRPHLR
MD04G1138800	0.182	0.00894023	29.172	21.047	LY(0.005)GS(0.15)GS(0.15)S(0.15)T(0.15)S(0.15)GS(0.182)S(0.061)INPVS(0.002)S(0.001)EK
MD03G1137700	0.827699	1.38722e-10	100.04	84.016	SLEIGGS(0.172)S(0.828)VDRPHLR
MD03G1137700	1	1.23584e-41	159.66	104.88	ADS(1)VVGDVEPR
MD03G1137700	1	0.000104048	66.467	63.034	WLLNAQDCEEHS(1)AQS(1)AR
MD03G1137700	1	0.000104048	66.467	63.034	WLLNAQDCEEHS(1)AQS(1)AR
MD03G1146100	0.999379	0.000177943	57.366	53.145	ILGLKS(0.999)PNNNS(0.001)ISEGR
MD03G1146100	1	6.51117e-17	114.96	104.02	NLRS(1)PS(1)PDLTIAR
MD03G1146100	1	6.51117e-17	114.96	104.02	NLRS(1)PS(1)PDLTIAR
MD03G1147200	0.993936	0.00713849	60.157	31.874	FS(0.006)Y(0.001)FS(0.994)CKWKQR
MD10G1219000	0.493127	0.00446504	34.395	29.183	QVS(0.407)PVT(0.493)NPS(0.067)T(0.023)T(0.009)INITER
MD11G1235900	0.488744	0.00415944	31.488	26.231	S(0.489)NS(0.403)PFS(0.058)S(0.025)T(0.025)APPWEDFR
MD03G1147400	0.565197	8.82628e-38	80.353	77.858	KGPTPEEKPAAS(0.019)S(0.057)GGS(0.565)VS(0.177)DAKPS(0.116)AS(0.046)S(0.015)S(0.004)GAS(0.001)TAK
MD03G1147400	0.679974	1.62106e-222	178.68	172.14	KGPTPEEKPAAS(0.003)S(0.033)GGS(0.147)VS(0.68)DAKPS(0.095)AS(0.033)S(0.007)S(0.002)GASTAK
MD03G1147400	0.92444	3.88029e-122	144.92	140.52	KGPTPEEKPAASS(0.001)GGS(0.004)VS(0.018)DAKPS(0.924)AS(0.038)S(0.011)S(0.003)GASTAK
MD14G1221000	0.249918	0.010027	20.571	19.005	RT(0.027)ES(0.028)GDVPVGS(0.134)Y(0.25)NPLES(0.17)LLGT(0.198)S(0.206)PVS(0.067)AS(0.531)PS(0.255)S(0.134)R
MD07G1133900	0.474261	0.00176449	33.79	29.11	GIYFNS(0.134)NNS(0.391)RHES(0.474)EPGILK
MD15G1003900	0.452614	0.000641765	28.567	20.994	EKIS(0.374)GDDHKEEGY(0.174)HKEDT(0.453)AVPVEK
MD03G1149300	1	0.00287914	64.104	57.417	PIQLPEPPS(1)PK
MD03G1159100	0.732035	0.000126413	40.197	32.188	YYEILGVS(0.004)QS(0.028)AS(0.732)S(0.235)DDLKK
MD03G1108000	0.269687	0.00057555	36.079	25.938	VEHS(0.035)S(0.27)VVRPNS(0.223)S(0.223)LS(0.223)DNS(0.027)FIK
MD01G1001900	0.487795	0.00076532	59.252	49.452	AGS(0.109)S(0.488)S(0.403)IVSSGLISSK
MD04G1224900	0.341275	4.20637e-05	57.973	52.918	S(0.094)PVHS(0.341)T(0.282)S(0.282)LGNLSSGPGR
MD03G1160600	0.957512	9.12268e-06	79.467	70.086	T(0.042)QS(0.958)ASNTEFLSTNADR
MD03G1162100	0.541499	0.000169804	31.252	24.945	EAAAGT(0.024)GGT(0.209)S(0.209)AAS(0.541)PAKQPEPS(0.016)APWR
MD03G1163600	0.948449	5.59664e-125	162.87	156.37	DDGLLHT(0.948)T(0.052)CGTPNYVAPEVLNDR
MD03G1163600	0.535208	2.2317e-15	90.397	85.983	DDGLLHT(0.458)T(0.535)CGT(0.007)PNYVAPEVLNDR
MD07G1109200	0.370421	0.00287903	35.037	27.672	NS(0.306)S(0.306)PT(0.37)ADLS(0.016)AAS(0.001)LR
MD03G1164100	0.977237	0.00020724	76.01	71.669	T(0.014)FS(0.977)Y(0.009)AGFEQQPK
MD08G1000700	0.402254	0.0111834	56.139	42.13	IANIIS(0.138)S(0.402)AS(0.333)S(0.127)R
MD11G1186500	0.462822	0.00967429	25.496	10.151	NS(0.463)S(0.385)LDIY(0.145)DKPS(0.027)GGIS(0.336)AY(0.307)NS(0.336)NKK
MD06G1172500	0.497232	0.000220245	45.438	40.206	FT(0.071)HGNS(0.497)Y(0.413)LQS(0.019)QQPLPVR
MD03G1165700	0.817726	4.204e-23	119.45	102.28	WFASVPS(0.029)S(0.153)T(0.818)QPNR
MD03G1167700	0.820296	0.00565786	72.815	67.034	TFNPVFGS(0.82)S(0.18)K
MD03G1167700	0.542744	0.00565786	72.815	67.034	T(0.009)FNPVFGS(0.448)S(0.543)KK
MD03G1167700	0.999811	1.98685e-10	105.65	92.249	FFSAS(1)VPGS(1)R
MD03G1167700	0.999995	0.00169358	83.204	74.794	FFSAS(1)VPGS(1)R
MD03G1167700	0.5	9.69646e-12	96.143	78.578	S(0.5)S(0.5)PLNSPFGSNDSLQK
MD03G1167700	0.876624	2.00477e-46	127.1	116.33	RS(0.123)S(0.877)PLNSPFGSNDSLQK
MD03G1167700	0.999814	0.000445718	69.188	65.393	SDGIPS(1)EANS(1)PR
MD03G1167700	1	2.00775e-22	120.7	106.27	SDGIPSEANS(1)PR
MD03G1167700	0.767563	0.000242239	72.1	68.35	STTPTPT(0.019)LGGLT(0.213)S(0.768)PK
MD03G1167700	0.992173	2.67171e-15	111.77	103.68	S(0.004)T(0.004)T(0.992)PTPTLGGLTSPK
MD03G1167700	0.670246	4.59026e-07	86.539	80.87	S(0.043)T(0.049)T(0.895)PT(0.011)PT(0.008)LGGLT(0.67)S(0.323)PK
MD10G1007700	0.253704	9.51138e-09	44.721	42.459	QGVPGS(0.254)GS(0.211)GS(0.175)S(0.175)Y(0.16)DNLVGQT(0.023)QNLS(0.001)LNSSTPTK
MD03G1171100	0.999759	8.49851e-37	131.82	125.21	STS(1)APLGPGHDFVSR
MD03G1171100	1	2.79128e-10	120.06	106.48	VGAFS(1)FNAR
MD14G1084400	0.326739	0.000334065	30.767	30.767	HPGQLKDDVT(0.271)S(0.271)PGGT(0.327)T(0.131)IAGVHELEK
MD03G1171700	0.559178	8.18772e-24	124.2	101.34	PTNANPFS(0.559)QS(0.289)S(0.152)PR
MD03G1171700	0.700815	1.79403e-148	156.37	133.51	PTNANPFS(0.019)QS(0.701)S(0.28)PR
MD08G1009900	0.372626	0.0207802	49.988	39.679	S(0.31)S(0.31)S(0.373)S(0.007)T(0.001)LFDDYGR
MD03G1171700	0.535312	0.000370369	61.477	52.816	SAEQVLPDS(0.535)LFT(0.155)S(0.155)PT(0.155)K
MD03G1171700	0.657821	0.000114069	58.848	53.475	SAEQVLPDS(0.008)LFT(0.219)S(0.658)PT(0.115)K
MD10G1007700	0.256873	1.32759e-08	44.31	42.547	QGVPGS(0.09)GS(0.257)GS(0.214)S(0.214)Y(0.196)DNLVGQT(0.028)QNLS(0.002)LNSSTPTK
MD02G1063100	0.283145	0.0117541	24.679	8.6636	RVDS(0.283)Y(0.068)QGGS(0.236)RS(0.236)PPY(0.177)DDK
MD03G1171800	1	0.000193131	94.767	82.848	NQFFNFS(1)PR
MD03G1171800	0.999743	0.0188595	81.017	13.683	SLS(1)AIDSR
MD03G1172200	0.999805	1.84277e-155	203.79	194.59	CINSDFDIVTATLKGS(1)QR
MD03G1172200	0.610549	3.89644e-05	39.659	36.123	HQPLHS(0.611)LS(0.193)S(0.193)QEGLNS(0.004)PLQ
MD03G1172200	0.79263	1.68855e-115	165.1	155.84	HQPLHS(0.037)LS(0.793)S(0.17)QEGLNSPLQ
MD03G1172200	0.858817	1.75774e-58	134.87	123.78	HQPLHS(0.004)LS(0.137)S(0.859)QEGLNSPLQ
MD03G1172200	1	3.92683e-126	172.24	172.24	HQPLHSLSSQEGLNS(1)PLQ
MD03G1172200	0.99997	5.57869e-12	107.03	68.788	LPS(1)VS(0.189)S(0.811)NR
MD03G1172200	0.680506	5.57869e-12	89.171	66.053	LPS(0.98)VS(0.681)S(0.339)NR
MD03G1172200	0.975354	5.57869e-12	107.03	68.788	KLPS(0.966)VS(0.059)S(0.975)NR
MD03G1172300	1	0.0214412	58.699	38.074	EIPFPS(1)KR
MD03G1174800	1	2.53072e-226	240.87	240.87	AKS(1)YDEGKESAEHTGVLR
MD03G1174800	0.522176	0.00269013	31.067	26.011	AKS(0.241)Y(0.218)DEGKES(0.522)AEHT(0.019)GVLR
MD03G1183300	0.999996	3.40134e-27	111.65	102.11	KVEVES(1)PDVAPSESQGGLIPR
MD03G1184300	0.998139	2.75247e-30	118.36	113.3	QNQDAPTVEAS(0.002)KPPS(0.998)PK
MD03G1185100	0.588464	0.000431124	65.16	57.72	S(0.412)GVS(0.588)AADLQVQGNIEQGK
MD15G1188600	0.283145	0.0217133	24.679	8.6636	RVDS(0.283)Y(0.068)QGGS(0.236)RS(0.236)PPY(0.177)DDK
MD03G1185400	0.995631	9.34516e-84	156.98	138.16	LS(0.002)S(0.996)PS(0.001)T(0.001)TTSLSPGR
MD03G1185400	0.534151	3.20008e-07	90.348	72.212	LS(0.056)S(0.282)PS(0.534)T(0.101)T(0.021)T(0.005)S(0.001)LSPGR
MD03G1185400	0.986628	8.55967e-59	146.81	127.43	LSSPSTTTS(0.013)LS(0.987)PGR
MD00G1088600	0.259156	0.00135741	24.32	21.599	NFS(0.259)LS(0.186)DLT(0.216)ADFS(0.216)QS(0.083)S(0.034)DILES(0.002)Y(0.002)PR
MD08G1208900	0.398496	0.0129152	27.523	9.6725	QT(0.356)S(0.385)S(0.365)RGS(0.398)WRS(0.497)T(0.524)S(0.475)VR
MD00G1143300	0.384151	0.00763429	28.091	25.208	NT(0.144)NS(0.384)S(0.321)S(0.059)S(0.059)PIS(0.025)FNS(0.006)QLDPDVAK
MD10G1055800	0.247777	0.000317336	29.1	25.102	VAS(0.008)S(0.008)GNILGGAT(0.207)GS(0.207)S(0.207)WGIS(0.248)S(0.114)IFGGNDNNR
MD03G1188900	0.679779	1.56108e-06	50.865	46.56	NEQPVQVPGQAEPQS(0.085)HAS(0.68)PT(0.235)LAK
MD03G1189600	0.999492	1.04821e-286	257.37	245.83	LPLDLES(0.999)PTSSGNSSTDQK
MD09G1062800	0.284748	0.00154075	24.411	19.886	RLEHANEPAPIVDT(0.285)FPLS(0.238)S(0.238)S(0.238)PQK
MD15G1096400	0.390193	0.00146495	25.062	24.607	S(0.065)ES(0.154)S(0.39)APVFT(0.327)PPQT(0.031)QPLS(0.034)AFPQNLQNPDRPR
MD03G1189600	0.916122	0.000311402	34.04	31.94	LPLDLES(0.001)PT(0.004)S(0.008)S(0.018)GNS(0.018)S(0.018)T(0.018)DQKIET(0.916)PK
MD03G1189600	1	1.2234e-41	151.99	123.82	DS(1)PQSVVSPFK
MD03G1193200	0.717819	0.000602692	41.513	38.518	EDAAS(0.718)HIS(0.212)GT(0.004)DT(0.008)VS(0.008)AS(0.05)P
MD03G1193200	0.725226	0.000279713	45.363	41.785	EDAAS(0.023)HIS(0.725)GT(0.196)DT(0.056)VS(0.009)AS(0.991)P
MD03G1193200	1	2.50418e-166	210.98	200	EDAASHISGTDTVSAS(1)P
MD16G1103200	0.39121	0.0162829	26.127	17.943	EAET(0.285)S(0.333)VS(0.391)PIEPS(0.31)S(0.601)PLS(0.053)AS(0.026)R
MD03G1193500	0.89534	3.31084e-09	75.064	70.064	VADQT(0.071)KES(0.895)DS(0.797)ES(0.237)EGDLTMDDLVK
MD03G1193500	0.79725	3.31084e-09	75.064	70.064	VADQT(0.071)KES(0.895)DS(0.797)ES(0.237)EGDLTMDDLVK
MD03G1193500	0.7114	1.87263e-08	53.964	48.964	VADQT(0.025)KES(0.625)DS(0.625)ES(0.711)EGDLT(0.014)MDDLVK
MD03G1193500	1	4.94717e-16	90.697	59.349	ES(1)FS(1)KLDESK
MD03G1193500	0.999988	4.94717e-16	90.697	59.349	ES(1)FS(1)KLDESK
MD03G1193600	0.607598	0.00010799	48.968	31.34	ILEHQAS(0.608)S(0.196)S(0.196)APIKPS(0.001)DKK
MD04G1066700	0.350702	3.81265e-08	60.621	57.653	LEAGS(0.061)S(0.294)S(0.294)IQEET(0.351)EDVEEQPLVR
MD05G1354000	0.466227	2.94549e-05	48.374	42.067	HLPS(0.466)S(0.141)NIS(0.391)EIPDLEEDY(0.001)RK
MD03G1196200	0.5	0.00125207	71.879	60.62	S(0.5)T(0.5)EFIAGIDGK
MD03G1196200	0.5	0.00125207	71.879	60.62	S(0.5)T(0.5)EFIAGIDGK
MD03G1197500	1	1.53166e-93	182.17	143.28	RPGS(1)PIDNSVVPIVK
MD03G1198400	0.976595	0.000235373	48.17	43.506	S(0.977)PGS(0.023)QPFSSFFDNK
MD03G1198400	0.570764	0.000291078	46.249	42.206	NLKS(0.428)PGS(0.571)QPFS(0.001)SFFDNK
MD03G1198400	0.72132	0.00689539	32.797	28.127	VLS(0.043)DLKPDRDS(0.721)DKQS(0.235)PR
MD03G1198400	0.760037	0.0026422	37.884	31.913	VLS(0.004)DLKPDRDS(0.236)DKQS(0.76)PR
MD06G1001600	0.487483	0.00117722	50.827	47.747	S(0.487)AS(0.41)S(0.102)EIIPETASER
MD03G1198400	0.851589	2.16776e-05	77.221	61.039	DFLAS(0.141)S(0.852)GS(0.039)S(0.568)S(0.4)PVR
MD05G1049000	0.143146	0.00101285	26.361	23.801	IHGLPT(0.004)S(0.004)S(0.005)LY(0.041)NT(0.143)S(0.044)S(0.044)S(0.121)HDS(0.121)Y(0.111)S(0.121)S(0.121)S(0.121)PK
MD03G1198400	0.634308	4.03379e-91	156.67	143.54	DFLASSGS(0.03)S(0.634)S(0.335)PVR
MD03G1198400	0.963082	4.03379e-91	156.67	143.54	DFLASSGS(0.001)S(0.036)S(0.963)PVRER
MD03G1199600	0.999999	5.5609e-05	70.094	60.557	IVHQS(1)APVNIPDWSK
MD03G1199600	1	4.5894e-05	127.46	108.69	TGFLES(1)L
MD03G1200600	0.996624	3.1991e-54	188.09	162.85	GISLDQLS(0.997)PT(0.003)R
MD03G1200600	0.999415	1.06036e-07	98.573	87.929	NPGIYHS(0.001)DLHS(0.999)PK
MD03G1200600	0.999674	0.00149044	40.086	33.812	RRS(1)PFPEY(0.004)HS(0.997)PHRS(0.999)PR
MD03G1200600	0.997046	0.00149044	40.086	33.812	RRS(1)PFPEY(0.004)HS(0.997)PHRS(0.999)PR
MD03G1200600	0.999077	0.00149044	40.086	33.812	RRS(1)PFPEY(0.004)HS(0.997)PHRS(0.999)PR
MD03G1202000	0.627523	1.14283e-58	137.12	128.27	NVIPNPAEISHFHGS(0.628)S(0.372)PR
MD03G1202000	0.499991	1.14283e-58	137.12	125.89	NVIPNPAEISHFHGS(0.5)S(0.5)PR
MD04G1099900	0.355157	1.95189e-05	45.885	43.53	DKPAPS(0.299)T(0.299)PT(0.355)APS(0.029)S(0.011)S(0.004)FS(0.001)TGSGVR
MD03G1206600	1	0.00359008	33.36	29.983	RVS(1)DDLPVEVVVPR
MD03G1208700	1	0.00821235	53.168	47.436	S(1)VS(1)PVGS(1)PR
MD03G1208700	1	0.00821235	53.168	47.436	S(1)VS(1)PVGS(1)PR
MD03G1208700	1	0.00821235	53.168	47.436	S(1)VS(1)PVGS(1)PR
MD03G1208800	1	0.000100173	67.227	62.556	NDNGAFPVLPRPDS(1)FGR
MD03G1210100	0.999846	3.17719e-09	102.64	80.272	FDPIKES(1)IVSR
MD03G1210100	0.827437	1.46693e-08	90.348	83.661	SSLLDS(0.173)S(0.827)FHGAPMVR
MD03G1211800	1	0.00269126	89.44	63.74	LLS(1)PAKLS(1)R
MD03G1211800	1	1.3958e-08	115.29	61.535	LLS(1)PAKLS(1)R
MD10G1254200	0.358695	0.00233536	39.387	32.784	KPAVRPVLS(0.044)T(0.044)S(0.044)S(0.359)S(0.303)S(0.111)S(0.096)R
MD17G1217100	0.449041	3.19634e-08	56.882	51.861	T(0.38)PPT(0.449)NPS(0.164)VEY(0.005)PS(0.001)GDSDHVSKR
MD06G1239300	0.271196	0.000742524	27.928	23.83	S(0.23)RS(0.23)S(0.23)ES(0.271)FDQS(0.033)AVS(0.006)PLS(0.001)DPLS(0.001)HPNK
MD03G1213400	0.998014	1.12709e-17	105.96	96.509	LDHQSLELGS(0.998)PGGAS(0.002)K
MD03G1215500	0.937545	4.32272e-05	53.496	49.876	NYNLYTGEHAAET(0.062)Y(0.001)PAS(0.938)PK
MD03G1215500	1	1.35278e-10	107.65	100.96	VVFDAAPS(1)FK
MD13G1246400	0.369482	0.000265939	53.255	46.349	GRQELS(0.006)AVPS(0.18)S(0.369)Y(0.131)CS(0.313)GQLDPR
MD03G1216700	1	0.00538092	79.148	67.637	IHHPNS(1)PR
MD03G1216700	0.999994	6.16421e-123	167.1	162.62	HHSSSAGSAAT(1)PT(0.997)PT(0.003)AGAR
MD03G1216700	0.998833	6.16421e-123	167.1	162.62	HHSSSAGSAAT(1)PT(0.999)PT(0.001)AGAR
MD03G1217600	1	1.47692e-101	175.41	168.13	QQVEAVDS(1)V
MD03G1219400	0.867765	0.0119712	31.883	23.055	T(0.028)QS(0.076)PS(0.868)PVLS(0.012)S(0.006)T(0.006)S(0.003)AQS(0.001)GK
MD03G1222200	0.999786	8.64412e-128	210.09	194.25	TNS(1)SPGISESSIDR
MD03G1224100	0.999961	0.000918492	66.246	57.68	VGS(1)EANWTDWASH
MD03G1224300	0.999404	9.14153e-14	127.76	76.32	DPVLHT(0.001)VS(0.999)L
MD03G1229700	0.578869	2.48581e-16	114.31	104.86	LT(0.002)S(0.579)S(0.092)T(0.067)S(0.261)NVDNISR
MD05G1139800	0.495035	9.78541e-05	35.934	33.267	NS(0.495)S(0.419)LIGGEGAS(0.028)S(0.028)T(0.028)GIGGGWQLAWK
MD03G1229700	0.855893	1.66619e-07	102.08	94.301	LT(0.002)S(0.004)S(0.036)T(0.094)S(0.856)NVDNIS(0.008)R
MD03G1229700	0.999973	4.57187e-231	197.01	170.29	SLS(1)FNDAQTSDRR
MD10G1057400	0.382912	0.000713184	31.771	29.127	YVAT(0.001)Y(0.001)ADT(0.002)T(0.002)PY(0.002)T(0.002)QVAY(0.004)DS(0.276)T(0.325)T(0.383)GR
MD03G1231300	0.967589	4.31236e-13	61.186	58.762	DS(0.031)Y(0.001)HDES(0.968)NPEDDELT(0.001)ASGSGTVVIR
MD03G1231300	0.999965	2.08643e-17	118.84	52.736	QLS(1)ASGNALQESR
MD03G1231300	0.991806	1.37722e-05	50.783	46.749	EKKPEGS(0.007)QIT(0.992)PGRVPESTNR
MD03G1231300	1	1.64479e-94	216.07	198.05	YPIKEDADS(1)PR
MD03G1233800	1	5.22702e-11	110.51	89.703	YSPHLPEEIS(1)N
MD03G1236600	0.874101	5.59045e-05	77.746	61.169	LDVELNDDS(0.874)PS(0.126)R
MD03G1238600	1	7.10726e-05	72.21	63.353	ADDQS(1)DEVVEGVENVK
MD03G1240100	0.792512	0.0113746	58.32	43.875	LIPELKS(0.793)S(0.207)IEK
MD03G1240500	0.95344	0	224.58	218.61	YPEGGHYGLSAYQNQHHQQAGT(0.047)S(0.953)PHPR
MD03G1240500	0.562072	4.75352e-293	208.3	203.95	YPEGGHYGLSAYQNQHHQQAGT(0.562)S(0.438)PHPR
MD03G1240900	0.986289	6.35334e-92	166.65	148.31	NPSYTIS(0.014)AS(0.986)GR
MD03G1240900	0.999999	1.67845e-42	140.27	124.09	GYS(1)GIQFTWPTR
MD03G1241500	1	1.61217e-06	98.943	88.871	ELDLGS(1)PVS(1)PLR
MD03G1241500	1	2.11412e-57	174.59	144.68	ELDLGS(1)PVS(1)PLR
MD03G1242000	1	1.37001e-26	185.99	133.83	LAS(1)IDAQLR
MD03G1242000	0.999488	0.00172761	67.997	39.039	KPS(0.999)GGIES(0.001)LR
MD03G1245000	0.997522	1.04468e-111	149.54	143.87	IFHRPPESDDHYHINS(0.998)PS(0.002)SDSEATR
MD03G1245000	0.556371	7.07874e-14	76.889	71.94	IFHRPPESDDHY(0.007)HINS(0.408)PS(0.556)S(0.028)DSEATR
MD03G1245000	0.638712	3.58444e-06	45.276	40.852	IFHRPPES(0.007)DDHY(0.005)HINS(0.971)PS(0.242)S(0.639)DS(0.089)EAT(0.047)R
MD03G1246200	0.999965	0.000106533	59.005	54.765	IHEDS(1)GS(1)DDLELTLGSSR
MD03G1246200	0.999966	0.000106533	59.005	54.765	IHEDS(1)GS(1)DDLELTLGSSR
MD03G1246200	0.611809	0.000601489	27.247	23.787	LPNLY(0.046)IHS(0.089)GS(0.098)IS(0.612)APVT(0.165)PPLS(0.426)S(0.402)PT(0.162)AR
MD07G1280600	0.368751	5.35166e-05	59.539	54.412	VS(0.001)GQVVEAPRPS(0.369)Y(0.005)PS(0.313)S(0.313)KPK
MD03G1246200	0.850746	1.95443e-09	93.371	93.371	YPFLPS(0.851)S(0.142)T(0.12)PPS(0.887)PGR
MD03G1246200	0.964521	6.71758e-36	131.57	124.45	YPFLPS(0.014)S(0.965)T(0.033)PPS(0.988)PGR
MD03G1246200	0.998399	6.71758e-36	131.57	124.45	YPFLPS(0.048)S(0.911)T(0.043)PPS(0.998)PGR
MD02G1146600	0.34348	0.00176449	33.79	22.364	VS(0.036)NT(0.037)PNAAKPS(0.343)PS(0.292)S(0.292)PALPK
MD03G1254200	0.808758	0.00261652	34.19	29.551	FHT(0.191)QGDDS(0.809)PDVQEKPDVK
MD03G1254200	0.999343	1.67633e-189	193.86	185.37	RNS(0.999)FAS(0.817)DT(0.183)GNKGS(0.001)FSSISSGK
MD03G1254200	0.900874	9.62743e-10	89.684	81.599	RNS(0.942)FAS(0.901)DT(0.138)GNKGS(0.01)FS(0.003)S(0.003)IS(0.001)S(0.001)GK
MD03G1254200	0.999833	8.47018e-225	217.7	211.68	RNS(0.997)FAS(0.003)DTGNKGS(1)FSSISSGK
MD16G1157500	0.539453	0.0129698	46.318	40.815	VAHVS(0.459)S(0.539)PVS(0.002)EPVAV
MD03G1254300	1	2.54518e-180	215.79	207.48	VELGELEKVDEELDS(1)PGR
MD03G1254300	0.975782	1.00778e-140	218.12	203.33	YVVEDGLCSS(0.976)PS(0.024)GK
MD03G1257800	0.533115	6.08139e-05	47.68	44.152	AS(0.533)S(0.465)LNEAS(0.002)LHSALEFGGK
MD03G1257800	0.843312	0.0204624	73.499	37.789	DVIIS(0.157)S(0.843)PR
MD03G1260100	0.998484	4.37199e-16	118.08	73.468	EIS(0.001)GS(0.998)GNEVLTK
MD03G1260100	1	0.0154398	36.292	19.176	ELGINKLELS(1)R
MD03G1260100	0.998828	0.0127779	45.883	30.369	S(0.001)ILERLDS(0.999)DVQK
MD03G1266300	1	2.4351e-149	167.22	162.53	LGS(1)PDDASNNLDSDFHLLALSQSR
MD07G1108500	0.510148	1.19092e-08	71.148	49.096	LPHILS(0.054)ES(0.435)S(0.51)LPS(0.052)S(0.896)PGS(0.052)QK
MD03G1268300	0.983695	0.00499074	38.889	31.732	FS(0.01)GS(0.984)PREPLLGS(0.006)K
MD03G1268400	0.999996	1.518e-23	122.14	100.89	VSPASSVDGLS(1)PK
MD03G1271200	0.996731	0.0185443	68.536	62.755	S(0.003)ES(0.997)VIETYR
MD01G1223600	0.388468	0.00124847	29.822	26.183	S(0.022)ADLS(0.332)S(0.388)AAIEAES(0.271)VVAEHGS(0.986)VR
MD03G1272500	1	0.0010251	52.185	45.35	GIKEDVES(1)DVQEGVR
MD03G1272800	0.737313	0.000121694	65.833	60.126	ANTIVEPSLENHVS(0.737)FS(0.262)IR
MD03G1274100	0.999778	9.33621e-59	137.89	131.11	LIHPLPPPLQS(1)PET(0.255)S(0.745)PER
MD03G1274100	0.77693	2.97811e-11	95.153	87.835	LIHPLPPPLQS(0.777)PET(0.446)S(0.777)PER
MD03G1274100	1	1.64801e-212	260.72	237.58	QLS(1)LDQFENESRR
MD03G1274100	0.699612	5.46637e-37	122.18	114.86	LIHPLPPPLQS(0.999)PET(0.7)S(0.301)PER
MD03G1274200	1	9.96701e-159	190.19	183.24	YKEDAGGGS(1)DEELDRPLSK
MD03G1282000	0.999991	6.33668e-05	69.361	62.042	DESQNAGHFAIGS(1)PR
MD03G1282700	1	0.0134114	20.767	18.606	EPFIS(1)LNPFGQVPAFEDGDLK
MD03G1283100	0.545934	2.14424e-18	102.21	95.439	S(0.546)AS(0.454)DPNLVVSSSNSSLSFIR
MD03G1283100	0.888807	3.76272e-18	100.44	93.67	S(0.111)AS(0.889)DPNLVVSSSNSSLSFIR
MD03G1285800	1	0.000145181	80.507	69.777	ALS(1)AS(1)PPPNPK
MD03G1285800	1	0.000145181	80.507	69.777	ALS(1)AS(1)PPPNPK
MD03G1285800	0.90583	4.60903e-07	52.721	49.18	ES(0.906)GS(0.074)QS(0.02)PELELRPSDPPTTDSLK
MD03G1287100	0.828167	3.1848e-06	68.243	63.338	S(0.828)VT(0.172)DVVAEVVEGDAR
MD03G1287100	0.604051	2.87754e-08	95.205	88.255	S(0.396)VT(0.604)DVVAEVVEGDAR
MD06G1239300	0.428707	1.26415e-13	80.519	79.555	S(0.366)RS(0.429)S(0.189)ES(0.017)FDQSAVSPLSDPLSHPNK
MD03G1288900	0.592808	0.00949418	37.157	31.616	SLGIDAPIS(0.055)S(0.176)S(0.593)PT(0.176)FK
MD03G1289100	1	8.18841e-26	98.491	95.69	AGDS(1)PAEELANATQLHAPYLPIAR
MD03G1289100	1	1.09949e-48	182.55	144.37	S(1)LEGLQANVQR
MD03G1292200	1	9.67312e-24	123.76	112.05	GQANYGS(1)GDLVGR
MD03G1294700	0.999977	8.96225e-59	136.08	119.08	ENLS(1)PGSTVSESK
MD03G1295300	0.99999	6.27376e-05	89.484	78.559	ARS(1)QLLETHLAK
MD10G1088600	0.490221	0.00185994	42.679	40.564	SDGDALAPAT(0.048)ET(0.043)VGS(0.49)ES(0.418)
MD03G1018600	0.369326	0.000156806	70.452	46.794	S(0.315)S(0.315)T(0.369)QYPSANIPGRPQATNR
MD03G1295800	1	8.67077e-58	112.01	109.45	HNVPNDVPDELVENS(1)S(1)EDDGEILEKPPVK
MD03G1295800	1	8.67077e-58	112.01	109.45	HNVPNDVPDELVENS(1)S(1)EDDGEILEKPPVK
MD04G1000800	1	7.14859e-76	137.11	130.1	KLS(1)PQDIISAQSHPSNLGSLWNR
MD07G1289200	0.322028	2.43469e-06	36.404	33.816	LKPS(0.122)EPEGS(0.322)S(0.275)KHHVAENPS(0.275)LPQT(0.003)VT(0.001)S(0.001)SSSSTSR
MD04G1002300	0.999986	4.27005e-157	157.63	157.63	FSNPSTGGPSFSEGLGS(1)PIR
MD01G1105200	0.340753	0.0147432	41.542	24.117	S(0.341)AS(0.291)S(0.291)FFS(0.077)LDRDPR
MD04G1002300	1	2.37112e-44	172.33	166.06	YES(1)FENPLAGR
MD04G1002300	0.627042	0.0186993	16.966	15.974	Y(0.052)ES(0.093)FENPLAGRGS(0.627)QS(0.627)FGS(0.6)EDDER
MD04G1002300	0.627042	0.0186993	16.966	15.974	Y(0.052)ES(0.093)FENPLAGRGS(0.627)QS(0.627)FGS(0.6)EDDER
MD04G1002300	0.735241	0.0186993	16.966	15.974	Y(0.041)ES(0.102)FENPLAGRGS(0.561)QS(0.561)FGS(0.735)EDDER
MD04G1002900	0.696927	5.52524e-103	166.57	153.06	APYQRPS(0.697)AS(0.301)PT(0.002)GSFSK
MD04G1002900	0.989965	2.63782e-146	210.66	191.39	APYQRPS(0.009)AS(0.99)PT(0.001)GSFSK
MD04G1002900	0.971079	0.000128259	70.452	60.503	APYQRPS(0.25)AS(0.677)PT(0.08)GS(0.971)FS(0.022)K
MD04G1002900	0.607464	0.000230802	68.283	68.283	IVPPRS(0.607)S(0.393)LCVDEK
MD04G1002900	0.5	0.000687293	63.062	47.218	IVPPRS(0.5)S(0.5)LCVDEK
MD04G1002900	0.546456	0.0112275	25.995	15.049	NQS(0.546)RPGRNS(0.454)VDIVVK
MD04G1002900	1	1.63224e-73	154.48	123.92	PGRNS(1)VDIVVK
MD04G1002900	0.9894	7.1718e-139	216.27	166.82	VSDLLGDS(0.989)PS(0.011)R
MD04G1002900	0.833952	2.28581e-171	224.4	203.13	APYQRPSAS(0.164)PT(0.834)GS(0.002)FSK
MD04G1003800	1	2.32252e-16	114.64	96.228	KVES(1)HIHLLSK
MD04G1003800	0.668534	3.56695e-05	64.454	59.55	QCS(0.669)S(0.331)GLQAVADVAASIR
MD04G1003800	0.5	3.56695e-05	64.454	59.55	QCS(0.5)S(0.5)GLQAVADVAASIR
MD04G1003800	1	6.5015e-76	137.5	132.74	TNVNPSEIGDIVVGTVLAPGS(1)QR
MD04G1006300	0.818402	3.87342e-08	82.916	78.39	PSLFEYPKPTTVPT(0.01)T(0.086)T(0.086)S(0.818)AIK
MD04G1103600	0.482795	1.73273e-05	40.166	37.257	QS(0.054)PT(0.015)AS(0.083)EKPS(0.096)HPGFRS(0.622)PS(0.483)S(0.437)PS(0.173)RPAS(0.037)K
MD03G1061600	0.50233	9.98676e-07	48.854	44.237	S(0.001)AAPAAT(0.001)PVAAEPLS(0.502)AS(0.43)PAPPS(0.066)R
MD02G1036900	0.512629	0.0143279	34.264	20.864	S(0.464)S(0.513)T(0.071)GPS(0.614)VGS(0.339)GGR
MD04G1006300	0.814156	0.00013922	88.706	63.512	LPTAVLS(0.814)T(0.093)S(0.093)AK
MD04G1006300	0.956654	2.04311e-41	150.9	110.45	LPTAVLS(0.01)T(0.033)S(0.957)AK
MD16G1096600	0.334761	0.000440916	54.281	48.74	S(0.287)S(0.287)PS(0.335)VNEGS(0.085)IT(0.006)EVYPR
MD01G1020100	0.536665	0.000640439	35.246	33.385	DVS(0.537)RAS(0.46)LGNEEELIAS(0.002)NT(0.001)AK
MD04G1007900	0.865286	2.24368e-67	187.16	119.64	CLQIQAAVS(0.865)S(0.135)PR
MD04G1007900	0.863124	4.37199e-16	118.08	56.845	KCLQIQAAVS(0.137)S(0.863)PR
MD04G1008500	1	0.00344752	46.461	37.633	ALNEAS(1)PLEKS(1)PAR
MD04G1008500	1	4.57929e-116	200.99	182.52	ALNEAS(1)PLEKS(1)PAR
MD04G1008700	0.999948	1.62346e-42	140.31	116.35	SLS(1)PSPGGLSFR
MD04G1008700	0.999117	0.00502062	49.188	41.144	SLSPS(0.001)PGGLS(0.999)FR
MD04G1009600	0.958433	4.93401e-07	97.235	86.882	DPNTGS(0.001)YS(0.041)LS(0.958)FQR
MD04G1013500	1	1.92952e-111	211.57	196.03	NIS(1)NLEVWSDDKK
MD04G1017400	0.999945	9.835e-25	112.64	70.484	APTVGS(1)PIR
MD04G1021500	0.999681	0.00312149	60.489	27.556	EWNS(1)PARYPTEIK
MD04G1021500	1	2.66072e-16	115.56	103.91	GGS(1)IEENLLVKPK
MD04G1021500	0.999998	1.49062e-44	112.36	106.69	SNNEKGS(1)GLIGEGSVR
MD04G1021500	1	1.06275e-07	103.83	51.444	GSGLIGEGS(1)VR
MD04G1021500	0.992426	9.15397e-86	146.04	138.92	VTT(0.001)TVNSILAPES(0.992)PT(0.007)GQASR
MD04G1021500	0.736323	1.17282e-13	97.059	91.168	VT(0.058)T(0.736)T(0.175)VNS(0.001)ILAPES(0.021)PT(0.007)GQAS(0.001)R
MD04G1021500	0.704802	1.81803e-05	62.082	55.6	VT(0.015)T(0.194)T(0.705)VNS(0.003)ILAPES(0.077)PT(0.005)GQAS(0.001)R
MD04G1025600	0.912835	4.12903e-05	69.088	64.037	LEDLGDFLFS(0.006)GGS(0.913)PS(0.081)LLR
MD10G1012000	0.465528	0.00172732	25.91	19.307	S(0.466)NS(0.399)GMLGGQGS(0.091)QS(0.038)AFPS(0.005)LAS(0.002)PR
MD09G1021400	0.29065	0.000279494	52.19	45.341	VPLPPPVYGAS(0.249)S(0.249)FS(0.291)S(0.09)S(0.121)K
MD04G1025600	0.525711	6.96009e-12	94.281	83.516	S(0.469)S(0.526)FLT(0.053)NLS(0.447)T(0.396)T(0.106)FT(0.003)FTQR
MD09G1120600	0.365239	6.37408e-22	85.998	82.357	S(0.313)S(0.313)NS(0.365)DRDGPGPFGY(0.008)GLGGAGSDVSAK
MD11G1074000	0.43098	0.000103493	38.588	32.92	S(0.014)VY(0.013)HPLPLPPGS(0.37)PT(0.431)S(0.165)PFALAS(0.003)S(0.003)R
MD04G1027700	0.994319	2.43812e-41	159.12	134.27	LQLST(0.005)S(0.994)PFLER
MD04G1031000	0.999944	2.5422e-31	129.29	124.4	YSTSSSQLS(1)PER
MD04G1031100	0.546628	4.41902e-165	152.85	148.77	AS(0.547)S(0.453)PPSNNNPSQATSIHVTSASNPSQATSVHVASASPAK
MD04G1031100	0.909631	1.1317e-183	159.35	159.35	AS(0.09)S(0.91)PPSNNNPSQATSIHVTSASNPSQATSVHVASASPAK
MD05G1201200	0.416324	7.26666e-05	65.184	59.81	S(0.029)S(0.029)AS(0.357)Y(0.169)S(0.416)HEIDEHDNER
MD06G1230500	0.365361	0.0190724	25.819	21.514	EVT(0.021)GQNIS(0.14)S(0.14)QS(0.365)EAS(0.314)PVKHT(0.02)K
MD16G1148600	0.431891	0.00660284	58.781	54.081	EKVT(0.432)S(0.371)LT(0.197)LVQ
MD04G1031100	1	9.19446e-76	132.49	119.78	KFS(1)EQNIGAPPSYEEVVSESR
MD15G1007200	0.477416	0.002902	40.187	32.477	T(0.112)HS(0.411)S(0.477)FQIGPILGK
MD05G1204600	0.348905	3.42391e-05	49.924	46.956	Y(0.002)GT(0.011)LPS(0.349)AS(0.3)FT(0.3)T(0.034)AT(0.004)PEPYSR
MD04G1031100	0.766054	1.19009e-87	134.64	128.93	KFS(1)EQNIGAPPSYEEVVS(0.075)ES(0.766)RS(0.157)PVHS(0.001)ER
MD04G1031100	1	5.08051e-132	184.12	171.58	S(1)PVHS(1)ERGGET(0.978)PT(0.02)AS(0.002)APR
MD04G1031100	1	5.08051e-132	184.12	171.58	S(1)PVHS(1)ERGGETPTASAPR
MD15G1031200	0.486343	5.16377e-59	142.26	135.66	SSAPSWSLSAS(0.486)S(0.418)PS(0.095)K
MD04G1031100	0.978261	5.89383e-15	99.873	89.258	S(1)PVHS(1)ERGGET(0.978)PT(0.02)AS(0.002)APR
MD15G1140800	0.491603	5.7993e-07	81.477	70.083	LS(0.006)S(0.492)S(0.423)VS(0.074)NEY(0.005)HPPYDIGPDAR
MD05G1087100	0.352303	6.39045e-14	78.428	76.389	APPS(0.004)DDIS(0.037)NES(0.304)PT(0.304)T(0.352)LQPGFIGTITK
MD10G1217000	0.343212	0.000115745	64.522	59.391	APLT(0.343)S(0.296)S(0.296)FIS(0.031)S(0.031)LS(0.002)FEQETWK
MD04G1033500	0.839112	2.33624e-06	80.316	77.455	S(0.161)AS(0.839)NEYFTLPGFPER
MD04G1036100	1	0.00438778	33.36	7.9951	ILELDDCKRLS(1)S(1)IPK
MD04G1036100	1	0.00438778	33.36	7.9951	ILELDDCKRLS(1)S(1)IPK
MD04G1036800	1	0.000195311	69.485	52.599	S(1)KHFDEEAGPVGR
MD04G1037600	0.981334	2.09942e-58	132.67	122.91	EIVT(0.019)S(0.981)PGPEK
MD04G1037600	0.821308	5.38109e-133	169.05	147.48	EIVT(0.821)S(0.179)PGPEKDEQGRPDGNK
MD04G1037600	1	0	287.07	287.07	SFSNDHNANLT(1)NR
MD01G1069900	0.456599	4.01861e-05	50.178	42.667	AS(0.457)S(0.412)T(0.412)DS(0.412)EKS(0.153)S(0.153)LLLQTAAPR
MD04G1038500	0.999989	0.000174276	70.197	63.581	LKS(1)PNHYGDGNQK
MD04G1038500	1	1.31806e-15	117.2	96.412	SLIGEGS(1)YGR
MD04G1038500	0.999998	2.50037e-32	109.48	80.853	VSAPVKS(1)EVQK
MD04G1039600	0.982032	0.0121089	68.283	62.007	QT(0.017)ES(0.982)PLT(0.801)PS(0.199)R
MD04G1045000	0.499954	0.000767261	48.216	31.33	AVS(0.5)S(0.5)PVPGIRPPTR
MD04G1045000	0.783369	0.000767261	48.216	31.33	AVS(0.215)S(0.783)PVPGIRPPT(0.002)R
MD04G1045000	0.540845	9.72512e-05	73.928	66.83	HSFPAFAPS(0.027)EVS(0.541)S(0.432)PGWK
MD04G1045000	0.956856	4.0411e-37	119.37	111.35	HSFPAFAPSEVS(0.043)S(0.957)PGWK
MD04G1045000	1	0.000175695	111.27	82.569	QLS(1)PPT(1)PR
MD04G1046900	0.839667	6.43724e-67	126.8	121.02	SIKPNNNENSNSLNSS(0.006)T(0.082)S(0.84)DT(0.071)ENTSK
MD04G1046900	0.791035	1.45985e-12	63.706	59.282	SIKPNNNENSNS(0.001)LNS(0.008)S(0.025)T(0.791)S(0.157)DT(0.017)ENT(0.001)SK
MD04G1047400	0.888336	0.000604773	31.41	27.432	AGS(0.888)GAKPS(0.079)VGQNVT(0.031)VHCT(0.001)GFGK
MD04G1047400	1	1.43483e-23	131.17	120.25	DPGQQPFS(1)FK
MD04G1048400	0.808384	0.0117997	55.724	18.779	DLIS(0.008)S(0.183)S(0.808)PVDIR
MD10G1081900	0.217356	0.000515008	26.766	25.321	LQT(0.028)ANDDT(0.188)ENKKS(0.188)DVDS(0.188)T(0.188)S(0.217)VLENS(0.004)LIAK
MD05G1278500	0.472565	0.000743663	60.764	55.049	IDDDQYEDAQS(0.119)S(0.473)VS(0.409)R
MD04G1049400	0.973846	0.00350377	43.349	37.642	AAS(0.974)PRS(0.556)S(0.598)S(0.876)PRAPS(0.997)PR
MD04G1049400	0.803865	0.00408165	42.029	32.972	AAS(0.394)PRS(0.804)S(0.825)S(0.977)PRAPS(0.999)PR
MD04G1049400	0.825344	0.00350377	43.349	37.642	AAS(0.394)PRS(0.804)S(0.825)S(0.977)PRAPS(0.999)PR
MD04G1049400	0.977445	0.00350377	43.349	37.642	AAS(0.394)PRS(0.804)S(0.825)S(0.977)PRAPS(0.999)PR
MD04G1049400	0.99966	0.00350377	43.349	37.642	AAS(0.946)PRS(0.559)S(0.606)S(0.889)PRAPS(1)PR
MD04G1049400	0.788617	0.0140164	53.946	18.269	FVGT(0.972)PT(0.115)S(0.789)ES(0.124)K
MD07G1182800	0.357517	3.30646e-05	49.537	38.162	S(0.016)VS(0.309)S(0.309)PVQS(0.358)NQDLT(0.008)QEIPAR
MD04G1049400	0.99744	2.37024e-19	119.25	105.44	GET(0.003)NS(0.997)FIPLFR
MD04G1049400	0.72682	6.7414e-06	84.156	78.717	GET(0.155)NS(0.845)FIPLFREPS(0.727)S(0.274)VEK
MD04G1049400	0.648826	0.000105314	71.678	66.024	LNRGET(0.63)NS(0.363)FIPLFREPS(0.358)S(0.649)VEK
MD04G1049400	0.989529	1.93633e-05	39.302	37.483	KPS(0.99)PLAQS(0.005)S(0.005)NQGEHPFPFDNNFDTPK
MD04G1049400	1	9.60217e-69	162.79	149.46	LSFPLTQGIGS(1)FK
MD04G1049400	0.995821	0.00466775	76.357	61.213	S(0.996)GQT(0.004)PIADIR
MD04G1049400	1	6.46479e-47	138.66	129.4	TPADGAES(1)PFGFPLK
MD04G1049400	0.92561	6.90109e-82	209.79	184.06	YDKDVES(0.926)T(0.074)FGK
MD04G1049400	0.986437	1.19641e-08	75.986	55.783	FVGT(0.986)PT(0.19)S(0.544)ES(0.28)K
MD04G1049400	0.999998	7.09895e-54	186.76	172.95	GET(1)NSFIPLFR
MD04G1049400	0.999904	1.07463e-19	124.48	94.149	SGQT(1)PIADIR
MD04G1049400	0.560988	0.00578306	44.829	35.508	VT(0.561)FRPPT(0.439)PDEQPK
MD04G1049400	0.999685	3.03178e-05	87.388	72.508	VTFRPPT(1)PDEQPK
MD04G1049400	0.999953	3.03178e-05	62.052	58.018	VT(0.062)FRPPT(0.938)PDEQPKT(1)PPFVPPR
MD04G1049400	0.626863	2.61526e-14	113.76	98.966	YDKDVES(0.373)T(0.627)FGK
MD04G1049400	0.646306	0.0190427	20.606	19.537	WNLS(0.646)QQS(0.646)ET(0.646)ANNEEWDDS(0.043)LLT(0.019)K
MD04G1049400	0.646306	0.0190427	20.606	19.537	WNLS(0.646)QQS(0.646)ET(0.646)ANNEEWDDS(0.043)LLT(0.019)K
MD04G1050100	0.999982	0.00325052	55.755	47.972	LPS(1)KPLPPAQSVR
MD04G1050100	0.999841	0.00119082	60.307	51.965	LPSKPLPPAQS(1)VR
MD04G1053100	1	0.012944	71.03	14.626	GS(1)PILVAIK
MD04G1054400	1	0.000274731	84.365	52.036	DLGS(1)GNFGVAR
MD04G1054400	0.953616	6.01624e-05	85.563	6.6132	LENTLLDGS(0.046)AS(0.954)PR
MD04G1054400	0.918753	2.33507e-07	50.271	48.171	S(0.029)AILHS(0.919)QPKS(0.472)T(0.435)VGT(0.132)PAY(0.013)IAPEVLSR
MD04G1054400	0.675751	1.75924e-91	159.18	155.12	S(0.111)AILHS(0.841)QPKS(0.676)T(0.275)VGT(0.086)PAY(0.009)IAPEVLS(0.001)R
MD04G1054400	0.665772	1.75924e-91	159.18	155.12	S(0.151)T(0.666)VGT(0.183)PAYIAPEVLSR
MD16G1142100	0.360874	7.08422e-06	59.339	54.644	GY(0.014)T(0.361)GGT(0.312)T(0.312)PVDIHGKPIADLSK
MD04G1057200	0.997877	3.25302e-10	107.69	86.441	DIPS(0.998)YNS(0.002)ALDGK
MD04G1057200	0.952036	0.0207363	45.614	36.578	DIPS(0.035)Y(0.013)NS(0.952)ALDGK
MD04G1057200	0.84912	5.6316e-24	132.86	97.185	S(0.849)VT(0.151)ISEPSIK
MD15G1335600	0.35557	0.0125143	24.429	14.357	GS(0.356)HNS(0.308)GS(0.308)LT(0.019)GS(0.009)PLAGR
MD04G1057200	0.691914	6.46933e-05	94.007	87.32	HVY(0.003)FS(0.692)GS(0.305)EADGR
MD04G1057200	0.996005	9.98052e-09	88.075	78.279	HVYFS(0.004)GS(0.996)EADGR
MD10G1142100	0.360214	0.000180128	25.858	23.57	HGS(0.003)IVS(0.008)IPGGDAPNDS(0.143)EFIQAS(0.143)ALVS(0.312)ES(0.36)ALY(0.016)S(0.013)R
MD04G1057200	0.852688	0.000526364	56.29	41.716	LRDIPS(0.108)Y(0.853)NS(0.039)ALDGK
MD09G1047200	0.338582	8.03282e-05	52.185	47.536	FT(0.002)IT(0.07)T(0.294)FS(0.294)PT(0.339)GVAIT(0.001)SSGTK
MD04G1058600	0.836583	2.78379e-07	100.43	73.894	LFPLSS(0.005)S(0.837)PS(0.104)S(0.021)T(0.034)AR
MD04G1058600	0.677922	6.77858e-05	83.54	55.859	LFPLS(0.001)S(0.002)S(0.031)PS(0.678)S(0.144)T(0.144)AR
MD15G1332200	0.425911	1.93252e-07	33.112	29.114	AS(0.2)LGNEEELVAS(0.426)NT(0.369)ANAGAVHNEPHY(0.003)HQTSHSPTTR
MD04G1060500	0.998739	0.000199551	41.911	33.235	RQFGS(0.999)QDGGLET(0.001)QVIDYK
MD04G1061900	0.648839	6.16902e-05	65.387	58.255	HRS(0.649)ES(0.311)S(0.04)LGKPSGLTTTSAK
MD08G1030800	0.497469	2.29017e-05	37.045	31.74	KLS(0.432)PDS(0.497)ADPAS(0.035)S(0.035)LQIVVVPDAPKPVAATK
MD00G1144700	0.308637	0.00828665	20.606	14.332	QHVS(0.309)AAQLT(0.268)GGS(0.268)AS(0.108)S(0.047)VALPGPGK
MD04G1061900	0.846984	0.000470386	90.614	56.738	EIEGLPS(0.847)T(0.153)R
MD04G1061900	1	2.45916e-08	86.367	82.594	S(1)VGDLPPELHCPLCK
MD04G1062800	0.987621	1.35529e-23	106.35	99.752	GIDTGGDQSEPTTQS(0.012)LS(0.988)PR
MD04G1064900	0.945814	3.63344e-06	50.956	47.094	FAGVNS(0.008)AEEGVGS(0.946)VGNLGS(0.023)GS(0.024)R
MD04G1066700	0.712499	2.7674e-08	68.97	64.973	LEAGS(0.712)S(0.192)S(0.087)IQEET(0.008)EDVEEQPLVR
MD04G1066700	0.542459	1.66483e-15	93.776	90.938	LEAGS(0.131)S(0.542)S(0.251)IQEET(0.075)EDVEEQPLVR
MD07G1133900	0.306667	0.00015463	44.341	41.763	S(0.267)T(0.267)PDRIPY(0.307)S(0.084)PS(0.068)S(0.006)PY(0.001)SLSSTGQK
MD04G1066700	0.661924	9.18866e-06	48.286	31.575	PDS(0.23)S(0.662)Y(0.013)VRPS(0.046)PRPPS(0.046)PS(0.002)LT(0.001)AQR
MD04G1066700	0.999998	4.97139e-128	208.43	179.81	PSPRPPS(1)PSLTAQR
MD09G1034400	0.439539	6.80763e-07	51.566	40.922	GLAS(0.06)S(0.105)GS(0.382)S(0.44)AS(0.009)S(0.003)T(0.001)TFTR
MD04G1068600	0.999887	2.43627e-88	172.32	154.73	RFS(1)VSDFNSDSAFR
MD04G1075500	0.933279	0.00110837	30.355	25.716	LQDT(0.016)T(0.016)S(0.035)PDQVIDIPAT(0.933)PPADFR
MD04G1076100	0.552086	0.000359331	50.04	20.402	LSLT(0.224)T(0.224)ELQPNNGS(0.552)R
MD16G1195800	0.468429	0.00062392	54.768	50.011	S(0.468)AS(0.407)T(0.099)S(0.026)QVGDSSSFS
MD16G1063900	0.417343	0.00841888	25.684	18.91	IT(0.363)S(0.417)GKEET(0.178)AIS(0.038)KPEPGIFS(0.003)K
MD04G1078000	0.900406	0.0096441	52.527	39.427	T(0.005)RPPNLS(0.9)PS(0.072)T(0.022)QR
MD04G1078600	0.999905	4.45761e-84	161.08	144.15	LKS(1)PKT(0.632)S(0.368)PGPTLSK
MD04G1078600	0.972825	4.45761e-84	161.08	144.15	LKS(1)PKT(0.027)S(0.973)PGPTLSK
MD04G1078600	0.806006	2.9664e-18	116.09	99.165	LKS(0.946)PKT(0.806)S(0.245)PGPT(0.002)LSK
MD04G1079000	0.694615	0.0203054	35.304	27.172	NS(0.001)DDGY(0.005)S(0.299)S(0.695)DPVLR
MD04G1079100	0.997402	6.03178e-20	117.3	107.23	TSLSLST(0.003)AS(0.997)PNGIIR
MD04G1079300	1	1.76145e-86	143.29	129.86	GPIIEEINS(1)DNEDEDADNEKKENPR
MD15G1059100	0.457829	1.30863e-05	47.68	45.256	LKS(0.399)INFY(0.458)PS(0.143)QPPAAAAPPHK
MD04G1079600	0.780945	8.23435e-17	102.45	90.558	IGNTSDPS(0.041)DGRLS(0.781)T(0.178)DQAR
MD04G1081900	1	1.20079e-35	135.91	125.84	GDLT(1)PEELKER
MD04G1081900	1	2.18282e-10	105.03	57.138	LVS(1)AGIVQLR
MD04G1081900	0.999881	0.0192626	48.568	33.424	NPS(1)NLNLYLK
MD04G1092800	0.999993	7.11006e-16	115.83	97.731	NS(1)VS(0.072)S(0.928)PIIAR
MD04G1092800	0.681581	2.63469e-23	128.85	100.56	NSVS(0.682)S(0.318)PIIAR
MD04G1092800	0.998158	1.10558e-30	151.55	130	NSVS(0.002)S(0.998)PIIAR
MD04G1092800	0.913453	0.00114219	51.31	42.744	PS(0.111)S(0.913)ARNS(0.962)VS(0.342)S(0.672)PIIAR
MD04G1095100	0.987668	7.35098e-05	67.646	59.721	NQYPS(0.988)FS(0.01)QRPS(0.003)NLR
MD08G1211000	0.313406	0.00263995	23.585	17.311	NLDVINS(0.014)PGLLS(0.127)GS(0.313)GS(0.273)DS(0.273)INKK
MD04G1095100	0.819733	1.05701e-34	115.54	105.85	S(0.18)GS(0.82)ELDSQNISDASTESLRR
MD05G1186700	0.455673	0.000156484	43.035	38.814	T(0.456)PS(0.397)LS(0.147)DLNQVVYGQEHLGK
MD04G1095100	0.710876	9.11777e-46	124.19	118.21	SGSELDSQNIS(0.001)DAS(0.052)T(0.236)ES(0.711)LRR
MD01G1154200	0.490015	8.46916e-06	53.625	48.097	AVT(0.49)NS(0.428)PDDT(0.04)T(0.04)KELS(0.001)DATEESK
MD04G1096400	0.950668	1.33419e-10	92.932	70.497	GVS(0.951)GS(0.047)T(0.003)VPLASEGSGSFR
MD04G1096400	0.564577	0.000463298	38.267	28.318	GVS(0.603)GS(0.221)T(0.176)VPLAS(0.565)EGS(0.237)GS(0.198)FR
MD04G1096400	0.930177	4.35142e-115	166.91	144.85	GVSGSTVPLASEGS(0.93)GS(0.07)FR
MD04G1096400	0.925818	1.07054e-58	137.39	127.9	GVSGSTVPLASEGS(0.074)GS(0.926)FR
MD10G1114500	0.364051	4.03753e-09	78.319	74.42	T(0.364)VS(0.318)RT(0.318)DIIFFCSPNNPTGSAATR
MD04G1096400	0.999371	8.26853e-47	129.07	120.01	S(0.001)LS(0.999)GKGDDGGSSAGSLSR
MD04G1096400	0.933149	2.74931e-46	127.66	120.83	S(0.004)LS(0.996)GKGDDGGS(0.003)S(0.007)AGS(0.933)LS(0.057)R
MD03G1198400	0.470833	0.000115599	66.536	54.828	DFLAS(0.471)S(0.417)GS(0.371)S(0.371)S(0.371)PVRER
MD04G1096400	0.999991	0.000769401	57.357	32.827	SSGIAENVVS(1)PANAK
MD16G1069300	0.38758	0.000179782	56.29	56.29	T(0.388)DS(0.339)PKFS(0.108)S(0.14)GDY(0.025)ITSSSHR
MD06G1142700	0.403758	4.15166e-55	132.84	126.63	T(0.338)PT(0.405)S(0.418)PS(0.404)S(0.405)AT(0.03)ALAAAANGPK
MD04G1096400	0.979479	7.64282e-54	109.14	86.811	S(0.01)S(0.01)LS(0.979)FS(0.001)NGIPPAAK
MD04G1096400	1	3.99617e-70	170.16	133.17	TGAPLAFDELS(1)PK
MD06G1142700	0.404572	7.1362e-32	92.38	89.125	T(0.338)PT(0.405)S(0.418)PS(0.404)S(0.405)AT(0.03)ALAAAANGPK
MD17G1266600	0.363068	0.00325393	33.893	26.657	LS(0.363)FS(0.318)HS(0.318)EPNIAT(0.001)T(0.001)FWR
MD04G1096400	0.879795	2.64296e-06	71.678	67.805	VYNS(0.88)LS(0.067)S(0.021)QQS(0.021)S(0.006)T(0.006)FNTGSLWSR
MD05G1042600	0.459297	6.31246e-13	97.129	91.489	SLQVLANPS(0.139)S(0.459)T(0.402)PVHGENH
MD13G1061500	0.352042	0.00298291	26.224	23.168	NPS(0.737)KRPT(0.138)Y(0.07)S(0.036)S(0.023)PS(0.022)LAS(0.352)AGS(0.311)T(0.311)RR
MD12G1129600	0.361886	1.4507e-12	39.118	32.601	KT(0.15)LES(0.362)S(0.317)PAPPT(0.092)AT(0.033)IS(0.033)DRPDNPS(0.006)ADT(0.003)PS(0.003)DPPPSSEVDSK
MD10G1229900	0.238924	5.24816e-10	55.705	47.044	GILGIS(0.239)HT(0.209)GS(0.184)ES(0.184)GS(0.184)DPS(0.001)LLNSVDK
MD12G1074400	0.436354	3.90975e-09	45.941	42.579	S(0.497)KLT(0.526)PDAS(0.955)PVQS(0.948)PPS(0.436)ET(0.389)S(0.171)AS(0.079)EGPQELPEVK
MD06G1140500	0.307401	8.87099e-05	42.633	33.576	HWGT(0.077)S(0.069)S(0.27)S(0.27)DAGS(0.307)NT(0.007)FVETLR
MD12G1044500	0.34796	2.17319e-08	72.791	69.15	NKS(0.084)S(0.093)IS(0.057)S(0.08)LNS(0.306)S(0.348)S(0.033)EGAGAS(0.011)LS(0.989)PR
MD15G1110400	0.356185	3.50621e-22	82.988	76.194	HLEGS(0.356)T(0.32)S(0.294)GS(0.294)NT(0.593)PS(0.143)LGNLGAGVIGEPTK
MD04G1096400	1	1.58918e-29	162.21	147.92	YHS(1)LPDIHR
MD04G1097800	0.5	0.00885723	35.677	29.241	GAS(0.5)FS(0.5)VHEGIGR
MD04G1097800	0.5	0.00885723	35.677	29.241	GAS(0.5)FS(0.5)VHEGIGR
MD04G1099800	0.632319	0.00287565	21.949	19.909	GS(0.011)QEVAQPNQS(0.632)PQNT(0.255)QHT(0.051)QT(0.051)NPQQR
MD04G1099800	1	0.00573488	30.945	21.888	RVNFS(1)PLPS(1)PIVAK
MD04G1099800	1	0.00573488	30.945	21.888	RVNFS(1)PLPS(1)PIVAK
MD04G1099900	1	0.000147694	89.46	62.753	ALS(1)FVAGNGGGK
MD04G1099900	0.587597	7.10724e-21	98.98	95.56	DKPAPS(0.588)T(0.399)PT(0.014)APSSSFSTGSGVR
MD09G1190100	0.413991	0.000921345	25.08	22.322	DAVLVGS(0.01)DADPS(0.071)RPQT(0.071)T(0.071)ELS(0.365)PGT(0.414)LGK
MD04G1099900	0.712346	1.30748e-37	113.13	109.15	DKPAPSTPTAPS(0.041)S(0.193)S(0.712)FS(0.041)T(0.012)GS(0.001)GVR
MD10G1087600	0.485162	0.00104125	41.088	38.503	EVFS(0.485)DY(0.428)NKS(0.087)PEDPLQPR
MD04G1099900	0.888009	3.52434e-62	131.42	128.56	VWVRPGVSETQS(0.001)NNS(0.888)S(0.11)ELS(0.001)TSSK
MD15G1435900	0.370977	3.03356e-06	59.359	54.232	FADT(0.229)S(0.716)PS(0.371)S(0.333)S(0.299)Y(0.027)S(0.025)QKEDILSICK
MD04G1099900	0.960001	2.37316e-48	119.88	115.63	DKPAPS(0.023)T(0.96)PT(0.017)APSSSFSTGSGVR
MD05G1172400	0.313782	0.0097893	18.545	17.229	MINPNDPQENPDILS(0.133)DIS(0.314)AS(0.277)S(0.277)PPK
MD04G1103600	0.997594	5.28772e-238	214.17	200.94	YLLNSDKQS(0.998)PT(0.002)ASEKPSHPGFR
MD04G1103600	0.999528	1.34554e-105	150.11	137.83	YLLNSDKQS(0.663)PT(0.337)AS(1)EKPSHPGFR
MD04G1103600	0.622371	1.73273e-05	40.166	37.257	QS(0.054)PT(0.015)AS(0.083)EKPS(0.096)HPGFRS(0.622)PS(0.483)S(0.437)PS(0.173)RPAS(0.037)K
MD01G1011800	0.262946	9.77814e-05	44.238	40.338	LT(0.263)GPS(0.232)T(0.232)S(0.205)PPS(0.049)S(0.014)S(0.005)ADGLSPAAR
MD04G1103600	0.994434	2.00134e-15	116.13	92.325	VDS(0.994)S(0.006)IITANK
MD12G1018100	0.318098	1.61353e-39	84.903	80.691	SVSVS(0.001)PVS(0.002)VS(0.006)VS(0.281)PS(0.318)RPVT(0.119)S(0.119)QT(0.153)DAS(0.001)LPEPVAK
MD04G1096400	0.399266	0.00116236	46.273	40.401	GVS(0.247)GS(0.353)T(0.399)VPLAS(0.003)EGS(0.306)GS(0.691)FR
MD04G1103600	1	2.35652e-22	120.7	107.67	RLS(1)FPAS(1)PARPR
MD04G1103600	1	1.76824e-41	143.18	125.49	RLS(1)FPAS(1)PARPR
MD04G1103600	0.999999	2.78629e-11	110.38	52.207	SLIEGS(1)VVKR
MD04G1103600	0.892609	4.6462e-88	106.93	84.361	YLLNS(0.893)DKQS(0.103)PT(0.005)ASEKPSHPGFR
MD04G1104600	0.897286	5.42368e-05	54.008	48.797	LVAFS(0.001)PLLVQPHS(0.897)PS(0.101)Y(0.001)R
MD04G1104700	1	1.07733e-82	189.52	165.88	KDAQPS(1)PNPQIAR
MD04G1104700	0.999998	1.61896e-167	212.47	187.21	QGS(1)FSQGGNYSNSQNQYK
MD03G1015000	0.392161	0.00102123	27.45	25.971	T(0.392)QT(0.347)AGNLGET(0.218)AFDS(0.035)EVVPS(0.004)S(0.004)LVEIAPILR
MD09G1120600	0.214081	4.83235e-07	49.66	47.304	VS(0.214)S(0.189)FLS(0.189)GY(0.168)T(0.189)QGY(0.05)NPSTVGGYGLGR
MD06G1231400	0.359132	0.00272359	34.928	29.717	S(0.006)PLLT(0.359)PS(0.318)GS(0.318)QIDLLLAGK
MD04G1111700	0.787945	1.16618e-38	116.7	113.73	HEELPPPLDST(0.002)S(0.209)S(0.788)PPPLFDGTTR
MD04G1025600	0.447085	0.000202427	60.549	54.739	S(0.469)S(0.526)FLT(0.053)NLS(0.447)T(0.396)T(0.106)FT(0.003)FTQR
MD08G1096400	0.273564	0.000381159	37.687	31.95	NVAQQQANS(0.242)S(0.242)ADQLAS(0.242)LT(0.274)LE
MD04G1118200	1	6.04734e-65	148.33	139.05	RDEETPSTLSSPYS(1)PK
MD04G1120600	1	3.70514e-48	132.76	125.44	S(1)IAAHPWHDLEIGPGAPK
MD04G1129600	0.999999	3.95169e-26	123.59	102.75	IKAES(1)PLNTGFNSK
MD04G1129600	0.999997	4.75963e-07	79.69	70.893	NFRPDS(1)VLGDGGFGSVFK
MD04G1131900	1	2.29587e-36	132.9	122.54	AFS(1)PNPADTKPATEK
MD04G1138800	0.549458	2.86545e-05	58.693	55.052	LY(0.004)GS(0.549)GS(0.139)S(0.099)T(0.099)S(0.099)GS(0.008)S(0.002)INPVSSEK
MD10G1331700	0.244806	0.0022366	22.647	22.647	LNEHS(0.217)S(0.217)PS(0.217)PAS(0.245)EGT(0.095)LLPGFNY(0.01)GDVDDEDNHR
MD17G1230700	0.360447	6.3178e-07	48.597	45.558	DFVEGS(0.36)S(0.32)AGGS(0.32)PNDDQQQPATPSR
MD14G1245200	0.242037	0.0176894	19.398	16.515	S(0.215)RS(0.215)S(0.215)ES(0.242)FDQS(0.059)AVS(0.033)PLS(0.012)DPLS(0.009)HPK
MD17G1247800	0.463399	0.00550844	21.024	18.801	GVAT(0.007)PS(0.01)T(0.01)DLS(0.016)QFQS(0.015)IPS(0.042)Y(0.026)PS(0.412)FT(0.463)CK
MD14G1038700	0.223488	5.33313e-05	34.166	30.967	VVVADNT(0.004)HGS(0.021)AS(0.042)T(0.042)VT(0.089)GS(0.089)S(0.089)AS(0.199)RNS(0.199)S(0.223)GR
MD12G1086000	0.356253	0.000241114	31.97	27.973	AET(0.356)S(0.317)S(0.317)DGDHAQNVDT(0.009)VLEGHELQR
MD14G1221000	0.402859	0.000703766	26.694	24.003	RT(0.001)ES(0.001)GDVPVGS(0.009)Y(0.017)NPLES(0.076)LLGT(0.403)S(0.36)PVS(0.085)AS(0.022)PS(0.013)S(0.013)R
MD04G1139000	0.789794	4.52492e-05	80.412	76.978	ES(0.79)S(0.167)AS(0.043)PGIFGAIFAPPSK
MD04G1139000	0.710147	3.23966e-23	106	95.493	ES(0.128)S(0.71)AS(0.162)PGIFGAIFAPPSK
MD09G1082900	0.371117	0.000797022	41.115	29.196	T(0.371)GT(0.331)GS(0.084)GAPNS(0.021)NS(0.193)GDGIVAK
MD04G1139500	0.971057	0.002187	66.989	55.07	LLGVWGS(0.971)PYS(0.029)R
MD04G1145200	0.996162	3.19021e-07	72.935	65.361	APPRPLVS(0.996)PGS(0.003)NSQLYDR
MD04G1147800	0.737707	3.42906e-06	47.822	42.645	SSIHDIT(0.004)T(0.002)VNLPDVKPAS(0.738)PDS(0.098)T(0.114)S(0.044)K
MD04G1148200	0.999777	1.05236e-19	116.87	103.69	AEDAKPTTAPS(1)VAGS
MD16G1192600	0.499184	0.00602242	19.694	15.697	LMPEPT(0.01)AVALLY(0.022)AQQIS(0.023)NQNVNT(0.446)GS(0.499)EK
MD05G1205400	0.433945	0.00358176	29.582	25.829	ES(0.434)IY(0.367)S(0.4)DDES(0.4)S(0.4)DEQNQVAVAR
MD15G1261900	0.337507	1.28208e-05	46.065	42.919	IYAPDS(0.028)S(0.338)GS(0.302)DRS(0.302)PPS(0.031)DYHAHK
MD04G1150800	0.558395	1.14398e-97	156.67	152.03	FGGTSSLEETS(0.002)S(0.061)S(0.185)S(0.558)QS(0.193)R
MD04G1150800	0.64747	6.1377e-84	154.84	147.31	FGGTSSLEETS(0.003)S(0.003)S(0.097)S(0.248)QS(0.647)R
MD04G1150800	1	6.93959e-09	164.64	142.65	LFSYNS(1)LR
MD04G1150800	0.99998	0.000208327	82.529	56.04	S(1)KYVFLDWPTR
MD04G1151300	0.499933	4.14899e-08	59.912	56.944	T(0.5)ET(0.5)ADVQSTPFQPYSEVFGLQR
MD04G1151300	0.80624	4.14899e-08	67.01	62.464	T(0.194)ET(0.806)ADVQSTPFQPYSEVFGLQR
MD04G1151400	0.77159	1.81782e-12	66.828	62.831	RVNS(0.772)S(0.228)DLWIYTSNSEIVDPSAISR
MD04G1151400	0.552891	1.12374e-08	57.347	53.4	VNS(0.441)S(0.553)DLWIY(0.002)T(0.002)S(0.002)NS(0.001)EIVDPSAISR
MD04G1155600	0.996408	0.00475516	39.91	35.006	ELT(0.002)NS(0.002)QWLLKS(0.996)PK
MD04G1159900	1	7.04021e-31	130.46	119.09	VS(1)AANSRPPS(1)PQ
MD04G1159900	1	3.49707e-53	160.43	137.57	VSAANS(1)RPPS(1)PQ
MD04G1159900	1	7.27666e-171	247.7	192.43	VSAANS(1)RPPS(1)PQ
MD04G1163500	0.800982	0.00153417	32.548	22.982	EAVGGEVVVNEAT(0.801)ES(0.199)PIKK
MD04G1167000	0.93793	0.000179421	58.024	41.713	TPLQT(0.011)LPEAS(0.938)PKPS(0.051)KK
MD04G1169400	0.998453	3.51241e-59	144.3	133.36	LLAYADPS(0.998)PS(0.002)AFTNR
MD14G1221000	0.477671	0.000677576	27.036	24.475	RT(0.435)ES(0.478)GDVPVGS(0.043)Y(0.054)NPLES(0.053)LLGT(0.148)S(0.603)PVS(0.124)AS(0.035)PS(0.013)S(0.014)R
MD07G1148100	0.34709	0.000183808	42.384	38.634	T(0.347)HS(0.311)S(0.311)PELT(0.014)DT(0.015)Y(0.001)GEVSTQSR
MD05G1250500	0.396594	0.00458001	36.923	30.236	HS(0.365)PAAS(0.243)LS(0.397)HS(0.252)S(0.743)PGVR
MD11G1117100	0.351749	0.0134898	28.14	19.574	S(0.352)IS(0.316)T(0.316)GGGLS(0.015)VPGLAS(0.001)R
MD04G1150800	0.27028	0.0114238	25.823	21.961	AS(0.27)S(0.243)S(0.243)S(0.243)FQEQGIINNNVR
MD01G1086500	0.456303	0.00283289	30.945	24.982	LNDIVGS(0.456)AY(0.411)Y(0.133)VAPEVLHR
MD04G1169500	0.980818	1.31121e-129	159.86	155.78	HDAIVSGLPVPTQAT(0.001)S(0.006)FS(0.981)PQPT(0.012)EK
MD08G1006700	0.241443	7.99245e-06	48.634	43.624	T(0.217)S(0.217)S(0.217)T(0.241)AVGS(0.053)ES(0.053)PADEAEIEKLDER
MD02G1063100	0.362133	0.000347999	58.577	58.577	VDS(0.034)Y(0.362)QGGS(0.326)RS(0.277)PPYDDK
MD15G1188600	0.362133	0.000347999	58.577	58.577	VDS(0.034)Y(0.362)QGGS(0.326)RS(0.277)PPYDDK
MD13G1027800	0.459287	5.65132e-21	96.461	85.18	S(0.029)IS(0.414)S(0.459)VS(0.05)QT(0.021)T(0.027)LPDVDLS(0.001)GEGGGNS(0.999)PR
MD04G1172000	1	7.10704e-05	90.861	70.054	NELIFGS(1)PIR
MD04G1173100	0.835652	0.000443463	63.185	44.363	LS(0.836)PPS(0.164)PPIPDTDTK
MD04G1173100	0.994553	6.80483e-05	72.207	44.259	LS(0.004)PPS(0.995)PPIPDT(0.001)DTK
MD04G1174400	0.972529	0.016916	18.356	13.098	EQLS(0.973)PVPQPLPLPS(0.027)PQVAAALR
MD04G1174400	0.959593	0.0156108	28.686	23.222	LS(0.038)FS(0.96)PS(0.91)PPS(0.271)AARPS(0.371)IS(0.325)PT(0.125)R
MD04G1174400	0.910033	0.0156108	28.686	23.222	LS(0.038)FS(0.96)PS(0.91)PPS(0.271)AARPS(0.371)IS(0.325)PT(0.125)R
MD15G1023500	0.448073	0.00494002	30.072	27.407	AS(0.448)NS(0.404)PT(0.131)ALT(0.017)AHELLLWK
MD09G1185800	0.44166	0.000115793	60.093	48.384	AS(0.399)S(0.442)NS(0.159)PGVIGT(0.786)PT(0.213)K
MD15G1291600	0.270767	3.29555e-06	53.481	50.425	S(0.244)T(0.244)S(0.241)EGS(0.271)LPGIVGNGQALDIER
MD04G1174400	0.99979	3.73347e-08	83.137	44.96	SLQS(1)APPSFR
MD04G1174400	1	1.49044e-20	126.1	67.282	SLQSAPPS(1)FR
MD04G1174400	0.997582	3.75355e-24	125.5	119.6	S(0.002)PS(0.998)LNGILTPAPR
MD04G1174800	0.695906	0.00204589	35.091	28.77	T(0.012)PGT(0.035)HLGS(0.25)IS(0.696)ANGLT(0.005)S(0.002)R
MD10G1201900	0.366807	0.000584973	37.373	32.555	S(0.011)VFT(0.367)S(0.332)Y(0.006)PPPGGRPQQAS(0.285)PNR
MD15G1435900	0.323398	0.00191292	39.645	38.375	FADT(0.335)S(0.354)PS(0.314)S(0.3)S(0.289)Y(0.323)S(0.084)QKEDILSICK
MD13G1129900	0.341623	0.000437237	38.878	34.9	S(0.032)ET(0.342)EDS(0.309)S(0.309)PKLPVS(0.005)VT(0.002)FVS(0.001)K
MD10G1051900	0.44605	0.000172135	39.21	33.953	VLIAPNGS(0.446)VY(0.404)S(0.148)LGVPLLAEY(0.002)K
MD04G1176400	1	0.0122888	85.676	52.413	HFS(1)FAEIK
MD04G1176400	0.944062	3.56903e-108	199.31	163.33	TGPTLDNTHVS(0.944)T(0.056)VVK
MD04G1176400	0.638758	1.73519e-72	151.95	116.48	TGPTLDNTHVS(0.361)T(0.639)VVK
MD15G1225800	0.261972	0.000173957	36.67	31.914	T(0.262)GS(0.237)S(0.237)S(0.237)LQNS(0.012)S(0.012)APGS(0.002)PVVQPYPDQK
MD12G1234900	0.374909	0.0073695	19.451	18.767	RPS(0.34)S(0.375)DKGES(0.072)FPT(0.072)FS(0.072)GAS(0.021)S(0.023)ES(0.014)GVGS(0.007)S(0.005)GIPNK
MD09G1006200	0.457698	0.000221951	69.352	47.024	LPNPQPS(0.132)S(0.416)S(0.458)PKVS(0.995)PCAS(0.999)PPR
MD04G1176700	0.676982	1.96596e-80	136.49	130.66	SSNILNTSSAS(0.005)VS(0.022)S(0.069)YT(0.069)RPS(0.677)S(0.146)PIT(0.011)R
MD07G1080500	0.276154	0.00606918	17.897	16.482	DS(0.276)GDT(0.251)GS(0.24)VGDPDS(0.111)VS(0.111)AFDGQPGGY(0.007)GS(0.005)GQR
MD04G1176700	1	5.15182e-31	127.36	100.82	TTLPDRPIS(1)AGR
MD15G1387400	0.333783	0.000413825	58.024	45.103	S(0.304)S(0.304)T(0.334)AS(0.042)LS(0.015)QQALDEAEK
MD04G1177700	1	1.24089e-207	229.6	220.03	LVVVES(1)EDEQSNQSTFK
MD04G1178500	1	1.47939e-08	140.48	73.149	ELPIKS(1)PR
MD04G1183000	0.69118	7.39651e-06	50.029	46.883	KEFNDS(0.06)T(0.179)GS(0.691)FDY(0.051)S(0.018)GGY(0.001)AVSAK
MD04G1183000	0.527415	3.04387e-05	45.042	42.047	KEFNDS(0.002)T(0.005)GS(0.014)FDY(0.4)S(0.527)GGY(0.048)AVS(0.004)AK
MD13G1096700	0.478211	0.000782274	46.543	33.389	S(0.004)DS(0.025)VT(0.057)RPS(0.478)DEIS(0.436)PPHV
MD04G1183000	0.979644	2.70814e-08	83.395	75.082	PFASWVPS(0.02)GNDS(0.98)GGAPQLK
MD04G1183000	0.73151	8.98911e-06	50.202	47.093	KEFNDS(0.006)T(0.018)GS(0.018)FDY(0.732)S(0.223)GGY(0.002)AVS(0.001)AK
MD08G1190600	0.320818	0.0217259	23.226	16.282	S(0.321)HS(0.293)T(0.293)GHS(0.094)LVQPGENVEK
MD16G1058700	0.38625	0.00587787	24.679	21.711	S(0.132)Y(0.122)S(0.386)DNHKQQY(0.352)QQQQQAVS(0.004)LS(0.002)K
MD04G1183400	0.999785	0.00794766	52.862	47.764	GWGS(1)DGGADDSFR
MD00G1106500	0.202258	0.000145687	33.649	29.46	T(0.001)VEEKPPIPLT(0.1)AT(0.088)LT(0.088)S(0.076)S(0.202)S(0.173)T(0.185)PQNT(0.067)T(0.02)PR
MD04G1187400	0.994711	0.00018013	75.764	66.006	DRIPLSQIPT(0.005)VS(0.995)K
MD09G1082900	0.343777	0.0139558	26.318	12.234	T(0.314)GT(0.314)GS(0.344)GAPNS(0.014)NS(0.014)GDGIVAK
MD04G1187400	0.94049	1.16992e-75	134.45	123.25	LENDGVLS(0.057)HS(0.94)GEEGS(0.002)S(0.001)STVTVYK
MD12G1058900	0.340655	0.00713918	27.523	21.407	LT(0.341)T(0.311)S(0.311)QNAY(0.033)ELLPS(0.002)PT(0.001)IS(0.001)AS(0.001)R
MD04G1187400	0.564457	0.00157085	45.916	42.437	DRIPLSQIPT(0.564)VS(0.435)KEIK
MD04G1187400	0.889818	1.50825e-53	153.48	121.04	LLGAGTSHVT(0.89)T(0.11)R
MD04G1187400	0.983399	9.27655e-42	138.01	106.13	LLGAGTSHVT(0.017)T(0.983)R
MD05G1030200	0.263084	0.00572889	19.131	17.038	EPT(0.189)S(0.103)S(0.057)S(0.057)PLT(0.076)QT(0.076)DPEDVS(0.26)RS(0.26)PPS(0.263)S(0.241)PNS(0.134)S(0.143)T(0.142)R
MD04G1196000	0.798754	2.25182e-33	115.54	105.62	EGLQPQQLS(0.008)S(0.186)S(0.799)LHS(0.006)S(0.001)GLDK
MD04G1196000	1	1.19149e-63	145.04	138.89	EQAVWALGNVAGDS(1)PR
MD04G1196100	0.521014	0.0102945	36.637	32.775	NYAPLS(0.017)T(0.049)EDPGNS(0.413)S(0.521)R
MD04G1196200	0.991526	0.00776774	66.023	51.354	NVQS(0.992)PPLS(0.008)IK
MD04G1197000	0.678647	0.000102148	43.696	37.605	AIES(0.029)T(0.029)T(0.242)S(0.679)FEGLRPPIES(0.011)T(0.011)AIK
MD04G1197000	0.5	6.14419e-11	90.684	86.463	S(0.5)S(0.5)PARS(0.5)T(0.5)PIILGVDHLSR
MD04G1197000	0.517215	6.14419e-11	90.684	86.463	S(0.483)S(0.517)PARS(0.517)T(0.483)PIILGVDHLSR
MD04G1197000	0.664579	2.13739e-23	120.32	115.26	S(0.485)S(0.485)PARS(0.665)T(0.366)PIILGVDHLSR
MD04G1197000	0.5	2.13739e-23	120.32	115.26	S(0.5)T(0.5)PIILGVDHLSR
MD04G1197000	0.996312	0.00479969	34.649	29.891	LRPVQS(0.996)IEEVAY(0.002)PT(0.001)S(0.001)R
MD04G1197900	0.922748	7.25155e-12	76.237	71.643	RYPNEPFENEADS(0.923)DS(0.07)NS(0.007)EVR
MD02G1027400	0.371073	0.00043386	35.304	22.884	S(0.185)DS(0.51)GKHS(0.371)S(0.354)S(0.306)S(0.274)EHDGAEVVFLK
MD04G1202500	0.56507	0.00826712	51.445	43.035	AS(0.565)S(0.435)GLQYPQR
MD04G1202500	0.998757	6.40171e-20	124.42	101.84	AS(0.001)S(0.999)GLQYPQR
MD04G1202500	1	5.51729e-93	178.71	161.11	FYAAASYAGFDGS(1)PR
MD04G1203000	0.999993	3.96773e-23	104.67	98.552	NLPGTPDPTAEVIALS(1)PK
MD04G1204500	1	0.00281993	47.082	32.65	NVLDFNDFNAS(1)VLDR
MD04G1204500	0.976151	0.000114232	89.507	78.561	HS(0.976)T(0.024)DEVYLGQR
MD04G1207000	0.985438	2.31979e-29	140.01	76.143	ILLQPPS(0.985)PS(0.015)R
MD04G1211700	0.592604	4.59384e-54	160.87	134.15	ALLT(0.002)S(0.593)AS(0.405)AQDLR
MD04G1211700	0.999681	2.53737e-149	176	144.32	ALLTSAS(1)AQDLR
MD04G1211700	0.987425	1.31206e-63	144.68	135.82	T(0.013)YS(0.987)EELSDAQEYNSTK
MD04G1211700	0.535483	0.00610315	29.618	23.086	T(0.037)Y(0.017)S(0.309)EELS(0.535)DAQEY(0.06)NS(0.03)T(0.012)K
MD04G1213400	0.988159	4.1878e-07	88.385	81.066	NVT(0.012)S(0.988)LPITSAVESR
MD04G1213400	0.999997	1.09328e-155	200.14	186.85	PAQVHSSVLAPRS(1)PLETK
MD04G1213400	0.499925	0.0024301	45.684	32.762	REET(0.5)S(0.5)HDLYPTEK
MD04G1213400	0.79627	0.000170012	70.802	65.707	NVT(0.796)S(0.204)LPITSAVESR
MD04G1213400	0.499925	0.0024301	45.684	32.762	REET(0.5)S(0.5)HDLYPTEK
MD04G1213400	0.999738	6.1352e-07	98.902	87.857	HVERLS(1)LYSR
MD04G1213400	0.635837	0.0210223	35.774	25.702	HVERLS(0.361)LY(0.003)S(0.636)R
MD04G1215200	1	2.24245e-15	85.742	72.946	VGVVGDDAS(1)PR
MD04G1215200	0.5	0.0112501	85.676	34.483	IS(0.5)S(0.5)IIDR
MD04G1215200	0.999157	6.46888e-05	125.16	34.452	IS(0.001)S(0.999)IIDR
MD04G1216500	0.808659	7.97316e-06	57.238	53.999	ES(0.809)LQAWS(0.213)GPLVEPAS(0.978)AGGPR
MD04G1216500	0.923174	1.41058e-05	57.21	55.983	ES(0.077)LQAWS(0.923)GPLVEPAS(1)AGGPR
MD04G1216500	0.999974	1.41058e-05	57.21	55.983	ES(0.077)LQAWS(0.923)GPLVEPAS(1)AGGPR
MD06G1189500	0.353177	0.00149419	31.75	26.993	AS(0.353)S(0.323)T(0.323)LVPDVVEGTSNSVEK
MD09G1033600	0.265753	0.000789261	31.75	25.343	DS(0.266)DS(0.243)S(0.243)PPT(0.243)VPGY(0.005)DVAGAVVK
MD17G1049900	0.466941	3.14456e-46	127.32	116.97	VDS(0.427)QKHIDFS(0.467)LT(0.078)S(0.028)PLGGGR
MD12G1245000	0.390403	3.09696e-74	155.88	135.78	DQHGAVSPS(0.39)FS(0.213)GS(0.357)T(0.039)K
MD04G1217700	0.580112	4.48002e-61	148.44	131.52	LVIPSNLDHPS(0.58)S(0.42)PLR
MD04G1217700	0.838438	4.48002e-61	148.44	131.52	LVIPSNLDHPS(0.162)S(0.838)PLR
MD04G1217700	0.739432	3.10647e-28	81.205	76.533	RPS(0.739)S(0.225)GKGES(0.034)FPT(0.002)FSGASSDSGVGSSGIPNR
MD09G1128400	0.340719	2.96999e-07	44.564	39.1	ES(0.312)GGS(0.312)VT(0.341)AGNAS(0.012)S(0.012)IS(0.012)DGAAALVLASGEK
MD15G1291600	0.291859	1.65876e-08	42.709	37.853	S(0.176)T(0.176)DLDS(0.292)QHS(0.28)LS(0.28)PS(0.277)RDELPNS(0.444)IEDEQPS(0.042)QS(0.034)HNR
MD01G1173700	0.421499	0.00608742	24.407	22.715	T(0.008)S(0.008)DGEVPEIY(0.386)VDNKS(0.421)DDS(0.129)ET(0.047)E
MD13G1080700	0.343682	1.84526e-10	43.416	42.353	EVS(0.026)AAAAAGNY(0.344)APFQVPVHES(0.315)IS(0.315)PVQVPVQLDFQQK
MD04G1217700	1	0.000115357	114.4	81.671	VGDFGLS(1)R
MD04G1220500	0.980707	0.00137114	71.085	65.771	T(0.019)VS(0.981)LPVDAVDL
MD04G1224200	0.999664	0.00150797	53.554	45.004	VVGTQAPVQLGS(1)LR
MD04G1224900	0.998426	0.0149741	42.639	36.261	S(0.998)PVHS(0.001)TSLGNLSSGPGR
MD02G1091400	0.483421	0.000269522	50.392	43.985	S(0.804)LY(0.068)S(0.125)PLQPS(0.073)S(0.483)S(0.447)LEGLR
MD04G1224900	0.681241	7.88859e-05	71.592	60.646	S(0.001)PVHS(0.028)T(0.226)S(0.681)LGNLS(0.032)S(0.032)GPGR
MD04G1224900	0.5	0.00100778	71.085	62.685	S(0.5)S(0.5)PNGPLTGPFR
MD04G1224900	0.5	0.00100778	71.085	62.685	S(0.5)S(0.5)PNGPLTGPFR
MD04G1224900	0.962146	2.31694e-08	71.882	69.453	VGNAS(0.962)PVS(0.029)S(0.009)NLAVVSSAGPALR
MD03G1127100	0.418312	0.00891518	30.597	23.539	S(0.418)DS(0.384)VS(0.188)PPLS(0.004)S(0.002)PS(0.001)PS(0.001)S(0.001)SGGK
MD12G1054100	0.232892	0.0146551	24.984	22.944	AS(0.233)S(0.214)S(0.214)QS(0.101)S(0.214)IGLS(0.012)GS(0.006)GALS(0.003)HVY(0.001)IPY(0.001)LPLR
MD04G1224900	0.698592	7.88859e-05	71.592	60.646	S(0.014)PVHS(0.045)T(0.699)S(0.24)LGNLS(0.002)S(0.001)GPGR
MD04G1224900	0.77759	0.000232552	61.477	54.346	IPVS(0.778)KS(0.216)DQDLAS(0.007)LR
MD04G1224900	0.999998	2.20663e-59	142.35	117.5	S(1)DQDLASLR
MD04G1227500	0.816773	0.000267043	91.62	80.456	VLLSQLS(0.817)T(0.154)T(0.029)R
MD04G1229500	0.999353	0.00232452	57.434	47.081	ALLANY(0.001)S(0.999)QT(0.999)PR
MD04G1229500	0.999986	7.12376e-37	136.72	126.36	ALLANYSQT(1)PR
MD04G1229500	1	1.08611e-07	95.502	62.239	GT(1)PIRDELR
MD04G1230600	0.999999	2.58965e-48	178.68	143.78	IGPSHLGS(1)PLK
MD04G1230900	0.679979	0.011218	27.119	25.712	FEELQPVEEFS(0.485)T(0.515)PLS(0.32)S(0.68)PAHFQDAK
MD04G1239600	0.915568	0.0178722	23.362	10.844	LPWT(0.185)IS(0.916)S(0.916)S(0.984)IDHRLPR
MD04G1239600	0.915568	0.0178722	23.362	10.844	LPWT(0.185)IS(0.916)S(0.916)S(0.984)IDHRLPR
MD04G1239600	0.984306	0.0178722	23.362	10.844	LPWT(0.185)IS(0.916)S(0.916)S(0.984)IDHRLPR
MD04G1240400	0.850582	9.94187e-20	117.93	105.66	ANS(0.851)S(0.149)LVLTTDSRPR
MD03G1193200	0.455144	0.00043921	52.814	49.236	EDAAS(0.006)HIS(0.093)GT(0.419)DT(0.455)VS(0.032)AS(0.995)P
MD02G1091400	0.358673	0.00454794	40.968	35.913	S(0.643)LY(0.059)S(0.299)PLQPS(0.359)S(0.332)S(0.308)LEGLR
MD04G1243500	0.994215	0	220.26	201.12	NIDASGS(0.994)S(0.006)NNLAANPNRPSSSSTSSTR
MD15G1247200	0.395922	0.000520081	32.353	29.47	IS(0.396)T(0.364)PLLT(0.116)S(0.116)PPAEGS(0.005)LT(0.002)DILVR
MD04G1243500	1	2.76035e-36	132.14	126.52	S(1)IGFNPASPSLGVSR
MD04G1243500	0.989901	8.12691e-27	121.51	114.61	SIGFNPAS(0.99)PS(0.01)LGVSR
MD04G1244100	0.999908	4.5696e-09	129.67	44.514	RLS(1)LSEPR
MD04G1244100	1	4.83899e-20	126.07	68.478	LSLS(1)EPR
MD04G1244100	1	8.09646e-09	123.42	63.253	ASFIPS(1)PR
MD04G1245600	0.999982	1.82233e-06	77.037	64.968	S(1)PLPDS(0.008)PS(0.499)S(0.419)PS(0.074)WGVR
MD04G1245600	0.950178	0.000101406	67.645	60.872	S(0.001)PLPDS(0.95)PS(0.232)S(0.688)PS(0.128)WGVR
MD04G1245600	0.719969	5.63116e-108	198.85	184.42	S(0.042)PLPDS(0.31)PS(0.72)S(0.626)PS(0.301)WGVR
MD04G1245600	0.98369	1.6037e-88	172.37	161.32	SPLPDSPS(0.016)S(0.984)PSWGVR
MD04G1245600	1	4.04078e-21	179.95	162.95	VNT(1)LLNLPR
MD05G1001600	0.565665	2.96743e-05	63.979	58.588	AAAASSWSNGGS(0.005)GAPES(0.566)S(0.429)PR
MD05G1001600	0.746166	0.000759084	37.642	34.307	AAAAS(0.001)S(0.001)WS(0.001)NGGS(0.002)GAPES(0.25)S(0.746)PR
MD05G1001600	0.538211	0.000153861	61.942	56.803	AS(0.538)S(0.462)FLNVVALGNVGAGK
MD05G1001600	0.530664	0.000389927	43.696	37.982	AS(0.469)S(0.531)FLNVVALGNVGAGK
MD05G1001600	1	8.84068e-167	213.1	181.99	T(1)PNRLPPAPPGSSGSR
MD05G1001600	1	4.28901e-12	95.409	81.461	ALAAVQALLLNQGPS(1)R
MD05G1001600	0.99856	9.6493e-09	63.291	61.714	GVITLEECNIEEAS(0.999)DEDEPPPS(0.001)K
MD05G1001600	0.999998	0	187.07	162.28	HYS(1)DPAQNGDVNSGPNSGSR
[truncated: 6,636 more rows]

## Sheet: Supplemental Table 3
Table S3 List of differentially phosphorylated proteins (DPPs) in protein-protein interaction (PPI) networks.
Gene ID	Group
MD00G1116100	other
MD02G1311600	other
MD05G1214900	Kinase
MD07G1201400	other
MD08G1051800	other
Apple_newGene_29144	other
MD14G1242100	Kinase
MD10G1077800	other
MD02G1014300	Kinase
MD15G1228700	other
MD08G1016000	TFs
MD09G1121100	other
MD02G1212600	Kinase
MD11G1241900	other
MD07G1172300	other
MD17G1072000	other
MD17G1265100	other
MD00G1208600	other
MD09G1065800	other
MD11G1176400	other
MD04G1075500	other
MD12G1033200	other
MD16G1180700	other
MD08G1043500	other
MD14G1117900	other
MD16G1097800	other
MD07G1176300	other
MD08G1225000	other
MD11G1259900	other
MD03G1005800	other
MD05G1224200	other
MD14G1124000	other
MD13G1246200	other
MD11G1235900	other
MD02G1108200	other
MD16G1013200	other
MD03G1208800	other
MD08G1244300	other
MD16G1139900	other
MD06G1167500	other
MD01G1177300	other
MD14G1180600	other
MD03G1222200	other
MD11G1010700	other
MD10G1159800	other
MD06G1184100	other
MD07G1275500	other
MD15G1250400	other
MD13G1136300	other
MD05G1319300	other
MD16G1048400	other
MD07G1063100	other
MD11G1192900	other
MD13G1209700	other
MD01G1044200	other
MD16G1150700	TFs
MD02G1163200	other
MD03G1283100	other
MD05G1182500	other
MD11G1037400	other
MD03G1036600	other
MD08G1240000	TFs
MD08G1170300	other
MD01G1004200	other
MD14G1166300	other
MD17G1076200	other
MD10G1252400	other
MD01G1126500	other
MD04G1054400	Kinase
MD17G1034700	other
MD10G1311000	other
MD02G1137300	other
MD08G1235100	other
MD07G1279200	other
MD02G1271700	other
MD15G1210700	other
MD04G1047400	other
MD07G1253500	other
MD14G1245700	other
MD06G1116900	other
MD06G1169900	other
MD11G1296800	other
MD14G1094900	other
MD16G1130900	other
MD15G1380600	other
MD16G1157500	other
MD11G1209400	other
MD03G1149300	other
MD01G1227200	Kinase
MD15G1382000	other
MD09G1058400	other
MD03G1044300	other
MD05G1117800	other
MD02G1181200	other
MD06G1040100	other
MD02G1060800	other
MD11G1058400	other
MD11G1074000	Kinase
MD05G1301400	other
MD13G1193300	other
MD13G1102300	other
MD13G1026200	other
MD07G1219900	other
MD15G1287700	other
MD14G1238300	other
MD17G1215800	other
MD15G1232300	other
MD10G1021900	Kinase
MD11G1227300	other
MD03G1292200	other
MD10G1259500	TFs
MD12G1041200	other
MD07G1149400	other
MD15G1257500	other
MD05G1067100	Kinase
MD17G1280300	other
MD15G1080900	other
MD17G1007700	other
MD09G1004000	other
MD07G1179800	Kinase
MD01G1068000	other
MD07G1011100	other
MD05G1204600	other
MD12G1215900	other
MD13G1111600	other
MD17G1074900	other
MD07G1005500	other
MD16G1106200	other
MD06G1049500	other
MD03G1287100	other
MD10G1209700	other
MD14G1234900	Kinase
MD07G1190200	other
MD15G1127900	other
MD15G1016400	other
MD10G1069700	other
MD10G1339800	other
MD00G1061800	other
MD12G1233500	other
MD14G1004600	other
MD00G1030600	other
MD07G1182100	other
MD09G1047200	other
MD15G1253500	other
MD15G1003900	other
MD03G1071900	other
MD10G1338400	other
MD02G1300000	other
MD11G1224700	other
MD03G1086000	other
MD06G1169700	other
MD05G1145700	other
MD15G1136000	other
MD11G1119700	other
MD09G1121500	other
MD13G1096700	other
MD10G1342400	other
MD15G1429400	other
MD15G1246300	other
MD09G1281600	other
MD09G1210500	other
MD10G1087600	other
MD13G1064400	other
MD15G1435000	other
MD05G1163800	other
MD16G1277700	other
MD09G1034400	other
MD10G1160700	other
MD10G1292700	other
MD05G1036100	other
MD05G1105600	other
MD03G1174800	other
MD01G1178200	other
MD14G1244600	other
MD15G1223900	other
MD09G1276300	other
MD07G1007800	other
MD02G1314400	other
MD12G1106400	other
MD01G1153000	other
MD15G1367900	other
MD05G1088400	other
MD07G1138200	other
MD10G1143800	other
MD12G1065200	other
MD11G1094700	other
MD09G1062600	other
MD00G1156200	other
MD10G1306000	other
MD01G1103100	other
MD07G1075500	other
MD15G1079100	other
MD03G1050800	other
MD03G1211800	other
MD04G1183400	other
MD03G1295800	other
MD15G1413000	other
MD15G1084100	other
MD07G1204500	other
MD06G1131700	other
MD07G1092700	other
MD15G1211200	other
MD09G1188500	other
MD10G1295300	other
MD06G1210700	TFs
MD01G1185500	other
MD09G1086000	other
MD17G1178300	other
MD16G1054100	other
MD05G1037300	other
MD04G1131900	other
MD09G1247300	other
MD04G1104600	other
MD02G1270800	other
MD14G1006500	other
MD02G1006000	other
MD01G1034300	other
MD03G1056600	other
MD07G1296100	other
MD15G1098200	other
MD06G1032900	other
MD12G1258100	other
MD17G1094100	other
MD05G1049700	other
MD05G1359400	other
MD01G1132800	other
MD01G1079300	other
MD00G1074000	other
MD13G1010800	other
MD03G1257800	other
MD14G1031700	other
MD17G1049900	other
MD15G1435700	other
MD16G1239000	other
MD03G1274200	other
MD10G1192400	other
MD15G1358300	Kinase
MD11G1176900	other
MD16G1237800	other
MD08G1150700	other
MD13G1247200	other
MD17G1085600	other
MD03G1092100	Kinase
MD03G1240900	Kinase
MD04G1129600	Kinase
MD02G1236100	other
MD05G1251400	other
MD10G1051900	other
MD03G1288900	other
MD03G1004400	other
MD16G1276300	other
MD14G1157900	other
MD08G1208600	other
MD01G1168900	other
MD15G1373500	other
MD12G1021900	other
MD01G1029100	other
MD17G1113400	other
MD16G1062900	other
MD14G1021600	other
MD02G1266800	other
MD13G1061900	other
MD15G1135200	other
MD16G1049700	other
MD03G1208700	other
MD16G1267600	other
MD09G1158000	other
MD14G1235000	other
MD11G1001700	other
MD11G1170800	other
MD06G1205500	other
MD10G1014200	other
MD07G1134800	other
MD15G1329800	other
MD04G1031000	other
MD15G1037700	other
MD08G1199100	other
MD16G1154000	other
MD16G1002500	other
MD10G1091000	other
MD10G1067500	other
MD17G1217100	other
MD15G1202900	other
MD05G1240700	other
MD02G1198200	other
MD15G1084000	other
MD09G1148200	other
MD07G1057500	other
MD16G1056000	other
MD13G1002400	other
MD09G1270600	other
MD17G1228800	other
MD03G1045800	Kinase
MD01G1196900	other
MD12G1115500	other
MD09G1214400	other
MD17G1281900	other
MD10G1265300	other
MD05G1289200	other
MD12G1010200	other
MD14G1131500	other
MD11G1280500	other
MD16G1200200	other
MD04G1097800	other
MD10G1224100	other
MD02G1007600	other
MD13G1240300	other
MD09G1268900	other
MD16G1086600	other
MD10G1063500	TFs
MD07G1165300	other
MD16G1231500	other
MD13G1226400	other
MD15G1042000	other
MD04G1053100	Kinase
MD11G1054300	other
MD16G1186000	other
MD07G1058500	other
MD17G1244400	other
MD16G1037100	other
MD07G1006500	other
MD04G1003800	other
MD10G1104300	other
MD12G1244200	other
MD17G1053400	other
MD01G1223600	other
MD07G1110200	other
MD16G1140300	other
MD02G1082900	other
MD13G1176900	other
MD15G1338100	other
MD17G1230800	other
MD15G1212800	other
MD05G1038100	other
MD11G1209700	other
MD09G1016800	other
MD03G1000900	TFs
MD09G1291400	other
MD03G1012400	other
MD15G1382400	other
MD07G1199300	other
MD12G1195300	other
MD11G1141000	other
MD16G1220500	Kinase
MD01G1073200	other
MD00G1051500	other
MD11G1144600	other
MD11G1118200	other
MD15G1426300	other
MD17G1250400	other
MD15G1372800	other
MD08G1186900	other
MD10G1302200	other
MD05G1324400	other
MD16G1092300	other
MD03G1289100	other
MD07G1215800	other
MD07G1159200	other
MD15G1103300	other
MD06G1024700	other
MD17G1060200	other
MD09G1237900	other
MD17G1280700	other
MD09G1288800	other
MD05G1182800	other
MD07G1240700	other
MD11G1166200	other
MD03G1288700	other
MD15G1427400	other
MD08G1192800	other
MD08G1117300	other
MD02G1205800	other
MD08G1057600	other
MD10G1002500	other
MD11G1154700	other
MD11G1052600	other
MD03G1162100	other
MD08G1150300	other
MD06G1226800	other
MD15G1135100	other
MD07G1094400	other
MD08G1055400	other
MD10G1092200	other
MD05G1354100	other
MD04G1008700	other
MD17G1112100	other
MD10G1223700	other
MD15G1405900	other
MD08G1218000	other
MD12G1201000	Kinase
MD04G1113000	Kinase
MD06G1009700	Kinase
MD13G1124200	Kinase
MD03G1241500	other
MD02G1091900	Kinase
MD03G1210100	other
MD09G1200000	other
MD14G1238000	other
MD00G1000800	other
MD12G1181800	other
MD10G1111600	other
MD15G1030100	other
MD11G1054800	other
MD06G1038400	TFs
MD03G1240500	other
MD11G1223400	other

## Sheet: Supplemental Table 4
Table S4 Identification of protein modifications.
Protein names	Sequence coverage (%)	Modified sequence	Position
MdHY5	79.39	NRVsAQQAR	S100
	79.39	VKELEQKNsELDER	S127
	79.39	NSELDERLsTLQNENQMLR	S134
	79.39	QEQATSSLAASSLPsSSER	S16
	79.39	sSSsAFHLEVK	S21
	79.39	sSSsAFHLEVK	S24
	79.39	EGMEsDEEIGR	S36
	79.39	VPEIGGEsAGAsASAR	S50
	79.39	VPEIGGEsAGAsASAR	S54
	79.39	ENGLLAGPDQVQtAGEsQR	S75

## Sheet: Supplemental Table 5
Table S5 Primers used in this study.
Primer name	Primer Sequence (5'-3')	Used for
MdHY5 F	ATGCAAGAGCAGGCGACGAGC	Gene cloning
MdHY5 R	TCAATCCGCATTTGCACCACC	Gene cloning
MdHY5S36A F	TGCTTCCATGCCTTCTTTA	Gene cloning
MdHY5S36A R	GCAGACGAGGAGATCGGAA	Gene cloning
MdHY5S36D F	GCAGACGAGGAGATCGGAA	Gene cloning
MdHY5S36D R	GACGACGAGGAGATCGGAA	Gene cloning
MdMPK6-02G F	ATGGAGGGAGGAGGGCGATCGGC	Gene cloning
MdMPK6-02G R	TCACTGTCGCTGGTACTCGGG	Gene cloning
MdMPK6-15G F	ATGGAGGGAGGAGGGCCCGCAGC	Gene cloning
MdMPK6-15G R	TCACTGTAGCTGATACTCGGGGTT	Gene cloning
MdMPK6D224G;E228A;D227G;E231A F	CCTCAGAGACTGGTTTTATGACTGCGTAT	Gene cloning
MdMPK6D224G;E228A;D227G;E231A R	ATACGCAGTCATAAAACCAGTCTCTGAGG	Gene cloning
62SK-HY5 F	GGACAGCCCAAGCTGAGCTATGCAAGAGCAGGCGACGAGC	Vector construction
62SK-HY5 R	AATTCCTGCAGCCCGGGGTCAATCCGCATTTGCACCACC	Vector construction
62SK-MPK6-15G F	GGACAGCCCAAGCTGAGCTATGGAGGGAGGAGGGCCCGCAGC	Vector construction
62SK-MPK6-15G R	AATTCCTGCAGCCCGGGGTCACTGTAGCTGATACTCGGGGTT	Vector construction
LUC-proUFGT F	CTATAGGGCGAATTGGGTACTCTAAGCTTCTAACTCATCGA	Vector construction
LUC-proUFGT R	CGGCCGCTCTAGAACTAGTGTCGATGAGTTAGAAGCTTAGA	Vector construction
LUC-proMYB10 F	CTATAGGGCGAATTGGGTACCGGTCTGGTCCCTCCAACTT	Vector construction
LUC-proMYB10 R	CGGCCGCTCTAGAACTAGTGTTTTGCCTGCTACCCACTTCAT	Vector construction
LUC-proCHI F	GACTCACTATAGGGCGAATTGGGTACGGTGGAGGTCACGGTGGG	Vector construction
LUC-proCHI R	GGCGGCCGCTCTAGAACTAGTGTTTTGTTGTTATTGTGTAGAGA	Vector construction
LUC-proANR2 F	GACTCACTATAGGGCGAATTGGGTACCATGAAGTTCTAATTTCTCGCA	Vector construction
LUC-proANR2 R	GGCGGCCGCTCTAGAACTAGTGTTTGAACTGGAAAGGTGGCTGG	Vector construction
pGADT7-MdHY5 F	GACGTACCAGATTACGCTCATATGCAAGAGCAGGCGACGAGC	Vector construction
pGADT7-MdHY5 R	CGATGCCCACCCGGGTGGAATCAATCCGCATTTGCACCACC	Vector construction
pGBKT7-MdMPK6-02G F	CATATGGCCATGGAGGCCGAAATGGAGGGAGGAGGGCGATCGGC	Vector construction
pGBKT7-MdMPK02G R	GGCCGCTGCAGGTCGACGGATCTGTCGCTGGTACTCGGG	Vector construction
pGBKT7-MdMPK6-15G F	CATATGGCCATGGAGGCCGAAATGGAGGGAGGAGGGCCCGCAGC	Vector construction
pGBKT7-MdMPK6-15G R	GGCCGCTGCAGGTCGACGGATCTGTAGCTGATACTCGGGGTT	Vector construction
pHIS proCHI-1F	TGTAATACGACTCACTATAGGGCGGTGGTGGAGGTCACGGTGG	Vector construction
pHIS proCHI-1R	GATCGATTCGCGAACGCGTGAGCTTCAGGAAAATGAGTTAATAAGGATCT	Vector construction
pHIS proCHI-2F	TGTAATACGACTCACTATAGGGCGCGATTCGGATCTTAGTGTTCGG	Vector construction
pHIS proCHI-2R	GATCGATTCGCGAACGCGTGAGCTCATCTTGGGTGATGTGATCAATTA	Vector construction
pHIS proCHI-3F	TGTAATACGACTCACTATAGGGCGAAAACTAATTGATCACATCACCCA	Vector construction
pHIS proCHI-3R	GATCGATTCGCGAACGCGTGAGCTTGACAATTTTGTTGTTATTGTGTAGA	Vector construction
pHIS proANR2-1F	TGTAATACGACTCACTATAGGGCGACATCAGAGTGGTTCCTTAAACA	Vector construction
pHIS proANR2-1R	GATCGATTCGCGAACGCGTGAGCTTCCCCTTTTATAGAAGAGGGTCT	Vector construction
pHIS proANR2-2F	TGTAATACGACTCACTATAGGGCGCATGGCATGTGTCAAAGTCAAA	Vector construction
pHIS proANR2-2R	GATCGATTCGCGAACGCGTGAGCTTGCAATCACACTAGTAGGCCAT	Vector construction
pHIS proANR2-3F	TGTAATACGACTCACTATAGGGCGTTGGGGTAGGTGCTTTGAGT	Vector construction
pHIS proANR2-3R	GATCGATTCGCGAACGCGTGAGCTTGGCTTCCACTTCCTCTATCA	Vector construction
pHIS proUFGT1-F	TGTAATACGACTCACTATAGGGCGTCTAAGCTTCTAACTCATCGA	Vector construction
pHIS proUFGT1-R	GATCGATTCGCGAACGCGTGAGCTCACTATTCACTAGAACTCATAA	Vector construction
pHIS proUFGT2-F	TGTAATACGACTCACTATAGGGCGAATAGTGTAGTACAAAATGA	Vector construction
pHIS proUFGT2-R	GATCGATTCGCGAACGCGTGAGCTGCGTTGTGCTATATGAAGG	Vector construction
pHIS proUFGT3-F	TGTAATACGACTCACTATAGGGCGAACGCTTTTTGGGAACTCAC	Vector construction
pHIS proUFGT3-R	GATCGATTCGCGAACGCGTGAGCTTCGATGAGTTAGAAGCTTAGA	Vector construction
pHIS proMYB10-1 F	ACGACTCACTATAGGGCGCGGTCTGGTCCCTCCAACTT	Vector construction
pHIS proMYB10-1 R	TTCGCGAACGCGTGAGCTGGTCCTACTTGGTTATCTGTCT	Vector construction
pHIS proMYB10-2 F	ACGACTCACTATAGGGCGCAGATAACCAAGTAGGACCAC	Vector construction
pHIS proMYB10-2 R	TTCGCGAACGCGTGAGCTATTCCCCTCCTATTTGAATAGTC	Vector construction
pHIS proMYB10-3 F	ACGACTCACTATAGGGCGAGGAGGGGAATGAAGAAGAGG	Vector construction
pHIS proMYB10-3 R	TTCGCGAACGCGTGAGCTTTTTGCCTGCTACCCACTTCAT	Vector construction
pRI101-MdHY5 F	ATACATATGCCCGTCGACCCCATGCAAGAGCAGGCGACGAGC	Vector construction
pRI101-MdHY5 R	CTCGCCCTTGCTCACCATGGATCAATCCGCATTTGCACCACC	Vector construction
pRI101 MdMPK6-02G F	ATACATATGCCCGTCGACCCCATGGAGGGAGGAGGGCGATCGGC	Vector construction
pRI101 MdMPK6-02G R	CTCGCCCTTGCTCACCATGGATCACTGTCGCTGGTACTCGGG	Vector construction
pRI101-MdMPK6-15G F	ATACATATGCCCGTCGACCCCATGGAGGGAGGAGGGCCCGCAGC	Vector construction
pRI101-MdMPK6-15G R	CTCGCCCTTGCTCACCATGGATCACTGTAGCTGATACTCGGGGTT	Vector construction
TRV-MdMPK6 F	TCTCTAGAAGGCCTCCATGGGATGGAGGGAGGAGGGCCCGCAGC	Vector construction
TRV-MdMPK6 R	CGGGACATGCCCGGGCCTCGACTGTAGCTGATACTCGGGGTT	Vector construction
TRV-MdHY5 F	TCTCTAGAAGGCCTCCATGGGATGCAAGAGCAGGCGACG	Vector construction
TRV-MdHY5 R	CGGGACATGCCCGGGCCTCGAATCCGCATTTGCACC	Vector construction
RNAi-MdMPK6 F	AGCGATCTCTTTGATGGGATGGAGGGAGGAGGGCCCGCAGC	Vector construction
RNAi-MdMPK6 R	CTAGGGACTAGTTAATTACTGTAGCTGATACTCGGGGTT	Vector construction
RNAi-MdHY5 F	AGCGATCTCTTTGATGGGATGCAAGAGCAGGCGACG	Vector construction
RNAi-MdHY5 R	CTAGGGACTAGTTAATTAATCCGCATTTGCACC	Vector construction
pSuper1300-MdMPK6-02G F	CCAAATCGACTCTAGATACCCATACGATGATGGAGGGAGGAGGGCGATCGGC	Vector construction
pSuper1300-MdMPK6-02G R	CCACTAGTATTTAAATGGCATAGTCGGGGACTGTCGCTGGTACTCGGG	Vector construction
pSuper1300-MdMPK6-15G F	CCAAATCGACTCTAGATACCCATACGATGTATGGAGGGAGGAGGGCCCGCAGC	Vector construction
pSuper1300-MdMPK6-15G R	CCACTAGTATTTAAATGGCATAGTCGGGGACTGTAGCTGATACTCGGGGTT	Vector construction
pSuper1300-GFP-MdHY5 F	CCAAATCGACTCTAGAATGGCCGTCGCCTCCTCTCG	Vector construction
pSuper1300-GFP-MdHY5 R	CCACTAGTATTTAAATGACAATCTAGAATTATTCTTGGCGGG	Vector construction
pGEX4T-2-MdMPK6-02G F	CGCGTGGATCCCCAGGAATTCCCATGGAGGGAGGAGGGCGATCGGC	Vector construction
pGEX4T-2-MdMPK6-02G R	AGTCAGTCACGATGCGGCCGCCTGTCGCTGGTACTCGGG	Vector construction
pGEX4T-2-MdMPK6-15G F	CGCGTGGATCCCCAGGAATTCCCATGGAGGGAGGAGGGCCCGCAGC	Vector construction
pGEX4T-2-MdMPK6-15G R	AGTCAGTCACGATGCGGCCGCCTGTAGCTGATACTCGGGGTT	Vector construction
pGEX4T-2-MdHY5 F	CGCGTGGATCCCCAGGAATTCCCATGCAAGAGCAGGCGACG	Vector construction
pGEX4T-2-MdHY5 R	AGTCAGTCACGATGCGGCCGC	Vector construction
	ATCCGCATTTGCACCATCCGCATTTGCACC	Vector construction
Petm-41-MdMPK6-02G F	AATCTTTATTTTCAGGGCGCCATGGAGGGAGGAGGGCGATCGGC	Vector construction
Petm-41-MdMPK6-02G R	AAGCTTGTCGACGGAGCTCGACTGTCGCTGGTACTCGGG	Vector construction
Petm-41-MdMPK6-15G F	AATCTTTATTTTCAGGGCGCCATGGAGGGAGGAGGGCCCGCAGC	Vector construction
Petm-41-MdMPK6-15G R	AAGCTTGTCGACGGAGCTCGACTGTAGCTGATACTCGGGGTT	Vector construction
Petm-41-MdHY5 F	AATCTTTATTTTCAGGGCGCCATGCAAGAGCAGGCGACG	Vector construction
Petm-41-MdHY5 R	AAGCTTGTCGACGGAGCTCGAATCCGCATTTGCACC	Vector construction
SPYNE-MdMPK6 F	CCTGGCGCGCCACTAGTGTCCAGATTACGCTATGGCGA	Vector construction
SPYNE-MdMPK6 R	CCCGGGAGCGGTACCTCCAGATTACGCTATGGCGA	Vector construction
SPYCE-MdHY5 F	CGCGCCACTAGTGGAATGCAAGAGCAGGCGACG	Vector construction
SPYCE-MdHY5 R	CCCGGGAGCGGTACCATCCGCATTTGCACC	Vector construction
Probe-qMdActin F	CAGAGAAAAGATGACCCAAATCATG	RT-qPCR analysis
Probe-qMdActin R	AACAGCCTGGATGGCAACA	RT-qPCR analysis
FAM-qMdActin	FAM-TTGAGACCTTCAATGTGCCTGCCATGT-BHQ1	RT-qPCR analysis
Probe-qMPK6-15G F	CGTTTGCTCGGCTTTGAA	RT-qPCR analysis
Probe-qMPK6-15G R	ATCTCCCTCAGCGTCCTCTT	RT-qPCR analysis
FAM-qMPK6-15G	FAM-CACGTTGCGATAAA-MGB	RT-qPCR analysis
qActin F	TGACCGAATGAGCAAGGAAATTACT	RT-qPCR analysis
qActin R	TACTCAGCTTTGGCAATCCACATC	RT-qPCR analysis
qHY5 F	GCAAGCGGCTGAAGAGGTTG	RT-qPCR analysis
qHY5 R	CATTTGCACCACCACCTGCTC	RT-qPCR analysis
qUFGT F	CCACCGCCCTTCCAAACACTCT	RT-qPCR analysis
qUFGT R	CACCCTTATGTTACGCGGCATGT	RT-qPCR analysis
qDFR F	GATAGGGTTTGAGTTCAAGTA	RT-qPCR analysis
qDFR R	TCTCCTCAGCAGCCTCAGTTTTCT	RT-qPCR analysis
qCHI F	GGGATAACCTCGCGGCCAAA	RT-qPCR analysis
qCHI R	GCATCCATGCCGGAAGCTACAA	RT-qPCR analysis
qMYB10 F	TGCCTGGACTCGAGAGGAAGACA	RT-qPCR analysis
qMYB10 R	CCTGTTTCCCAAAAGCCTGTGAA	RT-qPCR analysis
qANR2 F	ACCCCTGTCAACTTTGCCTCA	RT-qPCR analysis
qANR2 R	CCAAACCTGTTCCCTCAAGTGTAT	RT-qPCR analysis
